# Supplementary material for: 3β-Hy­droxy­lup-20(29)-en-28-yl 1H-imidazole-1-carboxyl­ate
Source: Acta Crystallogr Sect E Struct Rep Online. 2010 Jun 30;66(Pt 7):o1878–9. doi: 10.1107/S160053681002489X (PMC3007052; doi:10.1107/S160053681002489X)
Supplement: Supplementary file 2 [file e-66-o1878-Isup2.hkl]

# 
# h,k,l, Fc-squared, Fo-squared, sigma(Fo-squared) and status flag 
# 
data_I
_shelx_title ' Rita Santos  rsrx81 f37   Ortho P212121' 
_shelx_refln_list_code          4 
_shelx_F_calc_maximum      290.45 
_exptl_crystal_F_000      1176.00 
_reflns_d_resolution_high  0.8272 
 
loop_ 
 _symmetry_equiv_pos_as_xyz 
 'x, y, z' 
 '-x+1/2, -y, z+1/2' 
 'x+1/2, -y+1/2, -z' 
 '-x, y+1/2, -z+1/2' 
 
_cell_length_a     8.2575 
_cell_length_b    12.3909 
_cell_length_c    29.0992 
_cell_angle_alpha  90.000 
_cell_angle_beta   90.000 
_cell_angle_gamma  90.000 
 
_shelx_F_squared_multiplier     1.000 
 
loop_ 
 _refln_index_h 
 _refln_index_k 
 _refln_index_l 
 _refln_F_squared_calc 
 _refln_F_squared_meas 
 _refln_F_squared_sigma 
 _refln_observed_status 
   2   0   0     5284.97     4780.39     58.20 o 
   4   0   0     6442.53     6989.51    107.74 o 
   6   0   0       17.86       27.50     13.51 o 
   8   0   0       70.81       74.80     20.04 o 
   1   1   0     4326.77     3939.85     44.21 o 
   2   1   0      622.72      590.49     10.23 o 
   3   1   0      660.02      629.94     12.07 o 
   4   1   0     1053.73     1062.99     16.53 o 
   5   1   0     1112.01     1281.58     27.01 o 
   6   1   0       55.53       50.23     10.09 o 
   7   1   0       73.56       73.74     12.88 o 
   8   1   0      110.32      130.24     15.06 o 
   9   1   0        4.68       19.43     13.77 o 
   0   2   0    84359.99   102214.53   1067.11 o 
   1   2   0     2811.28     2654.60     29.53 o 
   2   2   0     4094.12     3881.42     43.04 o 
   3   2   0     3415.73     3197.59     41.51 o 
   4   2   0     2447.14     2596.32     27.49 o 
   5   2   0      351.57      386.71     10.62 o 
   6   2   0      164.08      145.40     10.83 o 
   7   2   0       47.66       39.43     10.11 o 
   8   2   0       60.70       54.00     13.11 o 
   9   2   0       24.81       37.93     17.70 o 
   1   3   0       44.49       59.95      6.24 o 
   2   3   0      409.12      390.11      9.53 o 
   3   3   0     5988.86     5678.80     59.04 o 
   4   3   0     1339.54     1416.06     26.17 o 
   5   3   0        0.12       -2.18      8.03 o 
   6   3   0      182.39      188.83     11.84 o 
   7   3   0       62.90       64.91     12.39 o 
   8   3   0        1.18       -6.79     13.89 o 
   9   3   0        4.21      -11.54     17.86 o 
   0   4   0      231.39      252.91     13.36 o 
   1   4   0     9606.79     9402.51     87.65 o 
   2   4   0      101.90       85.35      6.77 o 
   3   4   0     2925.80     2975.47     39.72 o 
   4   4   0     1062.70     1157.65     25.19 o 
   5   4   0      163.57      172.29     14.64 o 
   6   4   0      135.72      114.84     16.39 o 
   7   4   0       22.14       44.17     10.71 o 
   8   4   0        2.90       -5.70     12.44 o 
   9   4   0        1.00       -5.67     19.46 o 
   1   5   0       59.49       83.38     10.86 o 
   2   5   0      573.52      616.90     15.67 o 
   3   5   0     1583.36     1554.86     25.70 o 
   4   5   0        0.00       -2.33      8.76 o 
   5   5   0      141.67      160.84     16.83 o 
   6   5   0        0.99      -15.37     15.37 o 
   7   5   0      127.30      126.09     23.40 o 
   8   5   0        4.87       31.89     21.10 o 
   9   5   0       13.89      -24.77     24.77 o 
   0   6   0     1753.56     1877.25     45.40 o 
   1   6   0      315.52      352.56     11.59 o 
   2   6   0       64.94       57.99      8.65 o 
   3   6   0       41.55       40.24      9.14 o 
   4   6   0      455.67      463.66     32.22 o 
   5   6   0      186.12      235.50     34.09 o 
   6   6   0      110.80      146.10     25.88 o 
   7   6   0      122.42       40.20     23.84 o 
   8   6   0        3.37       11.24     25.49 o 
   9   6   0        3.55       -1.60     35.50 o 
   1   7   0      520.70      602.39     15.84 o 
   2   7   0     1404.79     1419.76     29.29 o 
   3   7   0        0.02       -0.42      8.99 o 
   4   7   0      499.30      454.74     31.47 o 
   5   7   0       61.24       64.05     18.04 o 
   6   7   0       39.63       44.55     27.44 o 
   7   7   0       51.10       35.79     24.62 o 
   8   7   0       37.08       10.37     28.31 o 
   0   8   0      572.69      654.54     26.54 o 
   1   8   0       34.52       25.03      8.12 o 
   2   8   0        7.71       -0.35     10.54 o 
   3   8   0        2.96       21.39     11.59 o 
   4   8   0       89.12       74.44     19.27 o 
   5   8   0        6.47       14.74     15.50 o 
   6   8   0       11.59      -11.20     21.23 o 
   7   8   0      336.02      344.10     41.50 o 
   8   8   0       11.37       51.16     30.90 o 
   1   9   0       11.72       -3.96      9.85 o 
   2   9   0       22.80       36.92     14.09 o 
   3   9   0       53.39       55.66     14.39 o 
   4   9   0        3.18        4.96     16.21 o 
   5   9   0       12.07       14.72     15.66 o 
   6   9   0        0.00        4.15     15.27 o 
   7   9   0       22.89       40.65     30.45 o 
   0  10   0       70.66       83.48     27.07 o 
   1  10   0        3.73       -5.44     14.78 o 
   2  10   0      344.36      333.01     30.50 o 
   3  10   0      255.87      306.65     29.51 o 
   4  10   0      107.95       96.65     15.37 o 
   5  10   0        6.74       14.44     18.03 o 
   6  10   0      277.78      335.89     27.96 o 
   7  10   0      205.29      264.30     50.83 o 
   1  11   0       20.60        4.84     19.10 o 
   2  11   0      275.86      261.38     29.12 o 
   3  11   0       54.12       60.36     17.40 o 
   4  11   0        5.99       13.33     14.79 o 
   5  11   0       64.45       70.80     25.31 o 
   6  11   0        0.10       19.08     23.30 o 
   0  12   0       23.50       46.68     28.24 o 
   1  12   0        0.33        1.70     23.67 o 
   2  12   0        0.09      -14.75     21.46 o 
   3  12   0       91.33       92.53     22.03 o 
   4  12   0       14.40       14.31     17.86 o 
   5  12   0       13.51       12.91     26.82 o 
   1  13   0        2.01      -18.16     24.92 o 
   2  13   0        9.95       29.19     25.80 o 
   3  13   0      104.12       78.85     27.41 o 
   4  13   0      118.54      100.93     23.79 o 
   0  14   0        0.08       10.63     36.27 o 
   1  14   0        0.00       26.50     26.10 o 
   2  14   0       24.43       41.56     28.01 o 
   3  14   0        1.25        9.76     28.17 o 
   1   0   1     5477.00     5026.94     33.09 o 
   2   0   1      695.55      680.16     24.87 o 
   3   0   1      659.12      570.38     12.95 o 
   4   0   1     1001.59      973.54     19.74 o 
   5   0   1      137.64      151.04     11.41 o 
   6   0   1      546.86      534.30     18.98 o 
   7   0   1      321.54      346.52     18.19 o 
   8   0   1      117.69       92.03     14.89 o 
   9   0   1       88.94       75.34     15.80 o 
   0   1   1       92.46       79.24      3.46 o 
   1   1   1     9640.31     9071.45     62.81 o 
   2   1   1      213.14      189.68      6.63 o 
   3   1   1     1335.69     1339.44     11.94 o 
   4   1   1     3227.54     3359.73     23.67 o 
   5   1   1      147.50      137.42      6.71 o 
   6   1   1      297.05      291.72     10.53 o 
   7   1   1       90.65       74.56      8.84 o 
   8   1   1       15.35       13.35      8.38 o 
   9   1   1       43.58       46.89     10.31 o 
   0   2   1      408.84      312.07      7.17 o 
   1   2   1    28233.05    28430.06    165.80 o 
   2   2   1     1647.14     1679.24     19.99 o 
   3   2   1      446.35      370.85      8.66 o 
   4   2   1     6023.30     5971.34     39.06 o 
   5   2   1      145.33      127.36      5.31 o 
   6   2   1      118.99      145.49      7.23 o 
   7   2   1      246.41      215.54      9.72 o 
   8   2   1      211.87      207.81     12.92 o 
   9   2   1        8.45       18.50     11.86 o 
   0   3   1     4228.50     4042.33     39.26 o 
   1   3   1     9465.91     9034.07     57.98 o 
   2   3   1      513.06      518.77      8.84 o 
   3   3   1      250.05      262.65      9.06 o 
   4   3   1     1507.56     1618.49     19.86 o 
   5   3   1      405.99      432.20     12.13 o 
   6   3   1       40.80       29.12      5.91 o 
   7   3   1      105.32      127.96      9.81 o 
   8   3   1      326.37      332.87     16.29 o 
   9   3   1       50.15       63.08     14.10 o 
   0   4   1      174.03      181.15      8.46 o 
   1   4   1     1562.51     1489.34     16.27 o 
   2   4   1      130.67      121.02      4.99 o 
   3   4   1      111.72      122.08      8.73 o 
   4   4   1      465.36      530.36     13.53 o 
   5   4   1       30.55       31.55      7.62 o 
   6   4   1      136.37      130.78      9.55 o 
   7   4   1       40.76       44.45      7.65 o 
   8   4   1      345.87      346.60     14.93 o 
   9   4   1       12.73       17.03     14.15 o 
   0   5   1     4925.31     5173.82     51.86 o 
   1   5   1     6813.51     7010.04     50.21 o 
   2   5   1      262.89      258.08      7.47 o 
   3   5   1     1215.13     1197.88     14.55 o 
   4   5   1       22.02       22.27      7.40 o 
   5   5   1        8.61       10.85      8.45 o 
   6   5   1      179.65      157.82     15.70 o 
   7   5   1      219.43      185.89     18.92 o 
   8   5   1       60.05       73.64     14.56 o 
   9   5   1       14.80       23.27     19.39 o 
   0   6   1     2168.10     2065.09     28.81 o 
   1   6   1      251.67      269.87      7.65 o 
   2   6   1     1454.81     1290.13     17.50 o 
   3   6   1      589.27      549.38     10.77 o 
   4   6   1       34.84       41.63      7.75 o 
   5   6   1      251.82      263.25     17.85 o 
   6   6   1       12.15       22.27     14.27 o 
   7   6   1      127.95       96.19     18.67 o 
   8   6   1      157.17      184.34     23.26 o 
   9   6   1       18.06      -14.98     24.94 o 
   0   7   1        0.00       13.91      8.16 o 
   1   7   1     1347.32     1570.84     22.19 o 
   2   7   1      593.92      598.52     14.58 o 
   3   7   1       75.65       94.12      8.05 o 
   4   7   1      206.16      200.97     13.79 o 
   5   7   1      207.60      176.71     17.85 o 
   6   7   1       61.69       43.70     16.32 o 
   7   7   1       66.61       44.48     17.98 o 
   8   7   1       21.86       26.71     19.28 o 
   0   8   1       64.73       46.40      9.64 o 
   1   8   1      303.76      338.33     10.52 o 
   2   8   1      553.00      522.14     16.64 o 
   3   8   1      878.43      917.70     22.17 o 
   4   8   1      171.11      207.83     12.07 o 
   5   8   1      161.08      148.15     12.90 o 
   6   8   1      168.55      166.10     17.00 o 
   7   8   1      244.35      249.79     26.58 o 
   8   8   1       35.82       39.69     21.84 o 
   0   9   1      148.09      156.77     16.82 o 
   1   9   1       29.82       25.60      7.53 o 
   2   9   1      417.16      438.57     16.76 o 
   3   9   1       89.67       69.70     10.41 o 
   4   9   1      337.31      357.66     18.86 o 
   5   9   1        2.74       16.19     12.43 o 
   6   9   1       84.97      104.72     13.16 o 
   7   9   1       56.19       72.54     16.62 o 
   0  10   1       11.38        1.89     15.49 o 
   1  10   1      454.24      448.86     22.04 o 
   2  10   1      256.97      298.05     17.41 o 
   3  10   1       43.54       32.79     11.73 o 
   4  10   1      156.01      174.63     12.56 o 
   5  10   1       56.71       79.39     14.30 o 
   6  10   1       23.91       51.81     13.38 o 
   7  10   1        2.72       22.45     14.96 o 
   0  11   1       16.90        3.55     16.59 o 
   1  11   1       63.19       54.82     16.02 o 
   2  11   1        9.42        6.36     13.59 o 
   3  11   1      101.65       98.48     13.93 o 
   4  11   1       98.51       65.97     11.93 o 
   5  11   1        4.80       31.50     16.78 o 
   6  11   1       19.92       17.06     14.87 o 
   0  12   1        4.51        4.64     17.97 o 
   1  12   1       45.42       19.89     18.60 o 
   2  12   1       13.39       38.72     17.55 o 
   3  12   1        0.68        3.26     13.51 o 
   4  12   1       19.58       16.68     13.12 o 
   5  12   1       82.88      115.82     22.67 o 
   0  13   1        0.07      -20.81     20.81 o 
   1  13   1       92.14       74.53     24.66 o 
   2  13   1       48.99       41.70     18.99 o 
   3  13   1        8.16       -5.18     15.36 o 
   4  13   1        8.23        9.03     14.57 o 
   0  14   1        1.45       13.67     20.02 o 
   1  14   1        2.21        3.61     19.97 o 
   2  14   1        2.80       -3.91     18.69 o 
   3  14   1       40.18       29.47     20.67 o 
   0   0   2     3435.52     3251.56    113.28 o 
   1   0   2      922.55      839.79      8.32 o 
   2   0   2      620.55      608.96      8.63 o 
   3   0   2     3182.60     2936.12     30.99 o 
   4   0   2     5119.36     5501.61     58.30 o 
   5   0   2     1415.19     1384.61     24.94 o 
   6   0   2        2.15       -2.23      7.86 o 
   7   0   2      392.50      388.01     19.41 o 
   8   0   2       54.32       54.59     13.77 o 
   9   0   2        0.00       20.21     13.93 o 
   0   1   2     1625.80     1459.71     15.88 o 
   1   1   2    14158.43    13372.22     76.97 o 
   2   1   2     4920.58     4515.83     28.56 o 
   3   1   2     3037.09     2927.70     20.32 o 
   4   1   2      751.07      665.13      9.54 o 
   5   1   2      342.56      345.43     10.93 o 
   6   1   2      166.39      193.36      9.30 o 
   7   1   2      269.80      303.60     12.31 o 
   8   1   2      206.60      213.86     12.26 o 
   9   1   2       18.57       20.46      9.76 o 
   0   2   2    13067.36    12091.61     96.94 o 
   1   2   2     1986.89     1745.63     15.30 o 
   2   2   2     4643.03     4372.00     30.66 o 
   3   2   2     3187.32     3043.21     24.60 o 
   4   2   2      695.42      778.02     11.40 o 
   5   2   2        5.70        2.10      3.86 o 
   6   2   2      137.46      138.50      7.20 o 
   7   2   2      194.62      176.59     11.53 o 
   8   2   2      225.28      208.44     12.71 o 
   9   2   2        4.19       10.47     12.32 o 
   0   3   2    43980.63    45407.95    371.83 o 
   1   3   2     1197.90     1082.35     12.19 o 
   2   3   2     1180.63     1135.86     12.80 o 
   3   3   2       88.98       94.34      5.82 o 
   4   3   2      238.63      269.79     10.55 o 
   5   3   2      234.11      235.20      7.89 o 
   6   3   2      132.95      138.36      8.41 o 
   7   3   2        0.04        0.95      7.78 o 
   8   3   2       27.56       29.74      9.64 o 
   9   3   2        4.56       -2.87     13.16 o 
   0   4   2     6371.23     6309.61     58.49 o 
   1   4   2     2912.73     2824.92     24.28 o 
   2   4   2     1039.66      971.71     11.75 o 
   3   4   2      315.12      330.09      8.74 o 
   4   4   2       77.94      106.10      8.30 o 
   5   4   2       67.76       55.71      7.83 o 
   6   4   2      310.94      296.89     14.61 o 
   7   4   2       19.13        8.24      7.35 o 
   8   4   2       26.80       15.11     10.61 o 
   9   4   2        0.11        5.58     13.75 o 
   0   5   2    14989.09    16168.42    136.86 o 
   1   5   2      555.19      606.88     10.46 o 
   2   5   2      791.97      754.14     13.81 o 
   3   5   2      390.40      423.14     11.55 o 
   4   5   2      146.69      143.27      9.15 o 
   5   5   2      251.36      250.57     14.22 o 
   6   5   2       52.39       39.91     12.67 o 
   7   5   2      207.00      215.21     18.94 o 
   8   5   2       29.29       12.40     11.45 o 
   9   5   2       17.68        4.32     15.31 o 
   0   6   2      824.91      823.55     18.01 o 
   1   6   2      125.80      140.72      6.42 o 
   2   6   2      169.02      182.39      9.03 o 
   3   6   2      207.94      191.30      7.66 o 
   4   6   2      489.06      495.34     13.88 o 
   5   6   2      465.06      501.66     17.31 o 
   6   6   2       47.25       47.57     15.52 o 
   7   6   2      195.90      185.29     21.79 o 
   8   6   2        4.06       -1.37     13.86 o 
   9   6   2       50.49       44.47     26.63 o 
   0   7   2     4983.82     5372.23     57.60 o 
   1   7   2      221.93      206.58      7.49 o 
   2   7   2      517.06      500.64     13.13 o 
   3   7   2      756.05      776.45     16.71 o 
   4   7   2      130.32      131.21     10.25 o 
   5   7   2       90.58       47.74     12.89 o 
   6   7   2      103.64       89.37     17.72 o 
   7   7   2      175.42      167.99     25.23 o 
   8   7   2       24.84       21.42     19.64 o 
   0   8   2      280.92      306.51     15.51 o 
   1   8   2       33.72       36.62      6.40 o 
   2   8   2      887.18      916.46     19.49 o 
   3   8   2      359.04      374.19     14.31 o 
   4   8   2      178.84      162.73     12.86 o 
   5   8   2       44.13       20.68     10.28 o 
   6   8   2      165.05      172.83     15.51 o 
   7   8   2       79.38       65.08     20.37 o 
   8   8   2        1.37        2.70     19.69 o 
   0   9   2      144.52      145.12     16.41 o 
   1   9   2      132.12      155.65     11.27 o 
   2   9   2      161.87      147.27     11.83 o 
   3   9   2      548.98      568.22     18.46 o 
   4   9   2       85.29       77.76      9.37 o 
   5   9   2        6.47        5.39     10.95 o 
   6   9   2      153.55      178.18     22.09 o 
   7   9   2      185.03      174.07     20.50 o 
   0  10   2        1.40       -0.35     15.77 o 
   1  10   2       47.39       43.37     14.45 o 
   2  10   2       58.32       56.38     12.06 o 
   3  10   2      724.27      724.51     24.18 o 
   4  10   2      104.82      105.74     11.32 o 
   5  10   2      135.04      102.04     15.34 o 
   6  10   2       70.74       69.08     13.60 o 
   7  10   2      186.72      213.40     23.63 o 
   0  11   2        5.26       -8.74     16.02 o 
   1  11   2       13.77        0.69     14.26 o 
   2  11   2      241.28      227.50     18.02 o 
   3  11   2       24.61       17.34     13.13 o 
   4  11   2       18.49       18.91     10.87 o 
   5  11   2        1.34        2.72     15.09 o 
   6  11   2       22.92       31.56     15.13 o 
   0  12   2       33.43       10.06     18.16 o 
   1  12   2        8.14        3.12     15.25 o 
   2  12   2        9.15       16.35     16.04 o 
   3  12   2      178.71      178.73     22.27 o 
   4  12   2       39.51       48.02     14.17 o 
   5  12   2       21.14       45.30     18.26 o 
   0  13   2        4.30        6.76     20.30 o 
   1  13   2       24.30       10.58     17.84 o 
   2  13   2        2.38      -16.60     16.60 o 
   3  13   2        1.43       19.97     15.67 o 
   4  13   2       31.18       16.70     14.24 o 
   0  14   2        3.14       23.95     24.26 o 
   1  14   2        2.75      -14.25     18.16 o 
   2  14   2       17.00        0.30     18.62 o 
   3  14   2        9.64       17.41     19.55 o 
   1   0   3     5404.46     5113.81     35.17 o 
   2   0   3     3180.53     3021.31     27.37 o 
   3   0   3     3276.90     3158.77     34.81 o 
   4   0   3        5.91       -3.10      6.38 o 
   5   0   3       35.75       29.07      7.58 o 
   6   0   3        0.48       -7.80      7.80 o 
   7   0   3       74.91       73.50     12.88 o 
   8   0   3       87.02       69.37     13.94 o 
   9   0   3       55.78       40.38     14.92 o 
   0   1   3     3691.32     3220.05     30.29 o 
   1   1   3     1403.67     1306.16     10.80 o 
   2   1   3     1643.01     1608.17     13.27 o 
   3   1   3     1120.69     1109.04     11.65 o 
   4   1   3     1986.93     2012.64     17.10 o 
   5   1   3       59.20       58.05      5.72 o 
   6   1   3       61.13       71.06      7.78 o 
   7   1   3       24.24       18.47      7.76 o 
   8   1   3      263.71      235.93     13.37 o 
   9   1   3        2.00       20.85     10.08 o 
   0   2   3     8779.62     8150.37     70.62 o 
   1   2   3     8174.60     7640.97     48.32 o 
   2   2   3       65.39       65.55      4.04 o 
   3   2   3     1923.60     2016.61     16.50 o 
   4   2   3     1426.74     1560.81     14.45 o 
   5   2   3      465.48      501.43      8.73 o 
   6   2   3      200.10      195.08      7.99 o 
   7   2   3        3.56       -4.47      6.25 o 
   8   2   3       56.33       47.01     10.49 o 
   9   2   3       19.92       38.68     13.42 o 
   0   3   3      375.36      360.76     10.21 o 
   1   3   3     4396.29     4105.32     27.49 o 
   2   3   3      767.12      760.80     10.19 o 
   3   3   3      744.00      728.51     11.83 o 
   4   3   3     1553.82     1653.98     18.32 o 
   5   3   3        8.54       17.71      5.17 o 
   6   3   3      362.09      375.95     10.61 o 
   7   3   3      480.32      481.74     18.02 o 
   8   3   3       54.07       58.87     10.93 o 
   9   3   3       57.99       43.61     14.51 o 
   0   4   3     3020.05     2998.16     32.94 o 
   1   4   3      135.31      136.17      6.82 o 
   2   4   3      139.69      148.09      7.64 o 
   3   4   3       30.57       39.95      4.89 o 
   4   4   3     1461.36     1453.79     19.65 o 
   5   4   3      367.40      392.52     12.48 o 
   6   4   3       33.32       18.57      8.25 o 
   7   4   3      297.57      327.11     12.41 o 
   8   4   3      142.12      129.59     13.90 o 
   9   4   3       32.84       57.26     14.77 o 
   0   5   3      185.30      219.28      9.59 o 
   1   5   3     3083.94     2975.17     25.28 o 
   2   5   3      309.22      319.34      8.30 o 
   3   5   3      328.40      319.42     13.02 o 
   4   5   3      822.64      801.33     18.07 o 
   5   5   3      105.33      106.21      9.51 o 
   6   5   3       11.68        9.72     10.19 o 
   7   5   3       39.45       39.11     12.59 o 
   8   5   3       13.15        2.48     11.59 o 
   9   5   3        9.65       -7.66     15.12 o 
   0   6   3     1097.35     1126.96     19.68 o 
   1   6   3     4547.33     4544.54     34.97 o 
   2   6   3      721.69      735.21     13.33 o 
   3   6   3      157.51      132.09      7.47 o 
   4   6   3      730.76      774.49     17.99 o 
   5   6   3       38.87       29.21     10.25 o 
   6   6   3       94.00       69.89     13.41 o 
   7   6   3      123.31       91.42     21.25 o 
   8   6   3       55.01       55.58     18.81 o 
   9   6   3       12.06       28.10     25.28 o 
   0   7   3      419.09      438.70     15.11 o 
   1   7   3       71.78       96.90      6.28 o 
   2   7   3       35.35       33.35      6.45 o 
   3   7   3       54.44       33.25      7.49 o 
   4   7   3      486.13      518.07     15.20 o 
   5   7   3        8.75        2.32      9.86 o 
   6   7   3       82.36       66.87     12.30 o 
   7   7   3      120.37      114.50     16.33 o 
   8   7   3       55.02       78.00     16.49 o 
   0   8   3      217.31      226.57     14.41 o 
   1   8   3      235.04      260.99      9.71 o 
   2   8   3       77.28       50.35      8.29 o 
   3   8   3       49.61       44.26      8.33 o 
   4   8   3      411.89      420.11     15.06 o 
   5   8   3       72.46       71.28     10.32 o 
   6   8   3       39.82       51.76     14.08 o 
   7   8   3       46.68       40.80     15.65 o 
   8   8   3       69.08       75.60     23.12 o 
   0   9   3      481.30      541.39     25.19 o 
   1   9   3       82.91       68.30     10.05 o 
   2   9   3       12.54        1.04      8.36 o 
   3   9   3      384.71      382.42     18.26 o 
   4   9   3        4.25       -3.81      7.84 o 
   5   9   3       44.97       31.84     11.40 o 
   6   9   3       24.22       31.57     12.11 o 
   7   9   3        3.41       -5.18     15.32 o 
   0  10   3        2.76        5.55     14.81 o 
   1  10   3        7.40       17.17     10.33 o 
   2  10   3      251.76      239.56     17.19 o 
   3  10   3      425.66      468.77     20.72 o 
   4  10   3       29.15       14.55      9.45 o 
   5  10   3       32.11       27.96     12.19 o 
   6  10   3       16.30       20.09     12.05 o 
   7  10   3       62.38       59.94     16.92 o 
   0  11   3        0.50        3.89     15.31 o 
   1  11   3        3.59       -6.12     13.45 o 
   2  11   3      128.49      123.60     15.64 o 
   3  11   3      112.85       92.71     15.17 o 
   4  11   3        1.54        8.94     10.47 o 
   5  11   3       40.12       25.19     14.96 o 
   6  11   3       40.16       43.28     15.21 o 
   0  12   3        7.86       -1.40     17.51 o 
   1  12   3       22.49       22.65     15.20 o 
   2  12   3       58.21       41.06     15.97 o 
   3  12   3       37.97       23.87     14.40 o 
   4  12   3       22.27       33.40     13.61 o 
   5  12   3        4.90       -6.04     16.97 o 
   0  13   3        0.00       19.99     21.22 o 
   1  13   3       18.63       20.64     16.12 o 
   2  13   3       12.26        2.05     17.07 o 
   3  13   3       54.29       56.79     18.24 o 
   4  13   3       16.42       29.66     14.74 o 
   0  14   3        6.63        4.41     20.39 o 
   1  14   3       29.62        7.90     19.51 o 
   2  14   3       13.63       31.48     20.45 o 
   3  14   3       25.14       34.12     19.30 o 
   0   0   4    25188.50    25229.33    282.88 o 
   1   0   4       98.25       76.27      4.11 o 
   2   0   4     3137.93     3028.74     26.25 o 
   3   0   4      752.88      639.42     10.47 o 
   4   0   4      269.83      242.99     10.67 o 
   5   0   4       65.50       61.10      8.38 o 
   6   0   4       15.46       18.22      8.96 o 
   7   0   4      112.63       69.26     15.47 o 
   8   0   4        0.83       -3.52     11.78 o 
   9   0   4        0.91      -13.64     14.29 o 
   0   1   4     1087.24      923.52     12.90 o 
   1   1   4     1450.67     1361.94     11.00 o 
   2   1   4      186.24      184.39      5.15 o 
   3   1   4     1368.85     1387.83     13.42 o 
   4   1   4     1492.85     1440.85     14.05 o 
   5   1   4      867.00      859.94     12.90 o 
   6   1   4       81.00       58.67      7.62 o 
   7   1   4       40.99       44.11      8.03 o 
   8   1   4      144.91      176.01     13.35 o 
   9   1   4       10.35       33.51     10.61 o 
   0   2   4       29.31       10.10      4.72 o 
   1   2   4      914.56      811.19      9.63 o 
   2   2   4     5049.70     4669.11     30.01 o 
   3   2   4     1341.56     1312.36     13.35 o 
   4   2   4      183.83      211.51      5.78 o 
   5   2   4      189.88      195.72      7.17 o 
   6   2   4      102.57       87.74      6.95 o 
   7   2   4       98.83       79.95      8.10 o 
   8   2   4       21.70        8.58      9.65 o 
   9   2   4       10.67        6.81     10.87 o 
   0   3   4    14594.79    13593.97    108.61 o 
   1   3   4     2349.67     2217.15     18.20 o 
   2   3   4      409.06      399.31      7.71 o 
   3   3   4       67.44       71.08      5.62 o 
   4   3   4       54.51       37.55      4.80 o 
   5   3   4       59.80       56.49      5.85 o 
   6   3   4       64.88       60.72      6.72 o 
   7   3   4      435.99      453.12     13.80 o 
   8   3   4       10.27       23.59     10.49 o 
   9   3   4       17.77       22.20     14.48 o 
   0   4   4      103.67      118.66      7.77 o 
   1   4   4     3864.91     3655.66     27.40 o 
   2   4   4      952.14      977.81     11.99 o 
   3   4   4      679.42      756.30     11.30 o 
   4   4   4        0.09       -1.88      4.34 o 
   5   4   4       23.23        5.82      6.31 o 
   6   4   4       55.09       52.58      8.51 o 
   7   4   4      152.70      134.73     10.04 o 
   8   4   4       34.11       22.86     10.83 o 
   9   4   4        6.34       10.84     12.25 o 
   0   5   4      217.70      226.04      9.89 o 
   1   5   4      566.74      637.60     10.02 o 
   2   5   4      998.69      952.08     12.72 o 
   3   5   4      810.19      860.04     14.11 o 
   4   5   4      322.84      313.45     10.16 o 
   5   5   4      182.52      190.22     10.79 o 
   6   5   4      103.77       75.86     11.18 o 
   7   5   4        3.22       17.52     10.99 o 
   8   5   4       74.04       77.18     12.47 o 
   9   5   4       24.72       49.20     17.45 o 
   0   6   4      862.13      892.09     18.99 o 
   1   6   4      147.37      157.68      6.35 o 
   2   6   4      176.22      155.94      8.23 o 
   3   6   4       71.47       77.87      6.56 o 
   4   6   4      212.92      227.40      9.57 o 
   5   6   4      372.71      374.31     19.12 o 
   6   6   4       20.16       31.66     11.06 o 
   7   6   4      123.71      109.86     14.51 o 
   8   6   4       39.48       49.48     15.74 o 
   9   6   4       61.78       66.52     28.41 o 
   0   7   4     1670.41     1783.06     26.96 o 
   1   7   4     1396.60     1488.85     17.08 o 
   2   7   4      209.53      216.02     10.09 o 
   3   7   4      224.32      246.51     11.09 o 
   4   7   4       46.26       32.95      7.63 o 
   5   7   4      244.39      252.74     17.95 o 
   6   7   4      209.07      215.88     18.07 o 
   7   7   4       25.44       18.43     14.25 o 
   8   7   4       34.64       37.82     16.32 o 
   0   8   4        2.83        8.80      9.16 o 
   1   8   4      187.58      199.42      9.08 o 
   2   8   4      536.25      586.81     16.69 o 
   3   8   4       81.80       96.35      9.64 o 
   4   8   4      486.29      468.03     16.39 o 
   5   8   4       81.71       79.61     12.36 o 
   6   8   4       97.96       88.91     15.18 o 
   7   8   4       74.50       66.09     16.51 o 
   8   8   4      121.01      115.65     20.61 o 
   0   9   4      674.43      771.20     39.87 o 
   1   9   4       57.32       56.93      9.75 o 
   2   9   4      117.10      115.10     11.28 o 
   3   9   4      267.41      261.71     13.43 o 
   4   9   4      143.64      164.85     11.64 o 
   5   9   4       87.93       81.76     14.40 o 
   6   9   4       61.12       50.22     12.04 o 
   7   9   4       12.18       24.42     16.46 o 
   0  10   4        1.36       10.55     13.89 o 
   1  10   4      149.38      159.76     13.88 o 
   2  10   4      295.87      297.86     17.62 o 
   3  10   4       38.17       43.18     10.81 o 
   4  10   4      129.45      127.30     11.46 o 
   5  10   4       22.10        6.02     12.23 o 
   6  10   4       40.99       44.01     13.09 o 
   7  10   4       50.01       58.28     19.48 o 
   0  11   4       65.48       69.80     17.35 o 
   1  11   4       38.48       46.60     14.80 o 
   2  11   4      118.73      123.73     16.72 o 
   3  11   4        2.59       20.29     12.17 o 
   4  11   4       28.96       24.85     10.81 o 
   5  11   4       23.85        6.08     15.63 o 
   6  11   4       62.35       65.87     15.85 o 
   0  12   4       99.95      146.63     29.35 o 
   1  12   4       16.45       11.32     14.79 o 
   2  12   4       24.81       26.64     16.36 o 
   3  12   4       17.34       15.35     15.03 o 
   4  12   4       44.34       52.75     14.10 o 
   5  12   4       18.07       -0.96     14.46 o 
   0  13   4       27.92      -13.47     20.04 o 
   1  13   4       47.93       22.06     16.27 o 
   2  13   4       10.04       20.79     17.92 o 
   3  13   4       36.21       18.53     18.00 o 
   4  13   4        6.42       15.88     14.82 o 
   0  14   4        1.15       39.22     22.91 o 
   1  14   4       15.32       12.24     19.71 o 
   2  14   4       43.66       59.42     22.28 o 
   3  14   4        3.36       26.34     19.54 o 
   1   0   5      611.98      610.19      9.52 o 
   2   0   5       16.72       24.74      4.90 o 
   3   0   5      245.35      210.70      7.53 o 
   4   0   5      720.42      801.74     17.34 o 
   5   0   5       16.05       10.36      7.50 o 
   6   0   5        4.04        1.31      8.64 o 
   7   0   5      558.91      589.92     24.23 o 
   8   0   5       28.04       62.12     14.94 o 
   9   0   5       14.40       20.55     15.45 o 
   0   1   5       15.79        7.81      4.41 o 
   1   1   5     5389.30     5011.80     30.89 o 
   2   1   5      407.00      405.84      6.56 o 
   3   1   5      650.62      695.95     10.22 o 
   4   1   5      142.52      159.45      5.74 o 
   5   1   5       49.19       55.48      5.78 o 
   6   1   5      333.51      343.78     12.15 o 
   7   1   5      251.53      274.03     12.15 o 
   8   1   5       49.83       46.15      9.93 o 
   9   1   5       96.75      110.78     12.59 o 
   0   2   5     5234.04     4624.64     40.99 o 
   1   2   5     7917.63     7483.37     45.95 o 
   2   2   5       64.38       73.89      5.18 o 
   3   2   5      170.61      191.12      6.16 o 
   4   2   5      269.09      287.07      7.46 o 
   5   2   5      503.33      493.32     11.27 o 
   6   2   5       33.70       27.61      6.00 o 
   7   2   5      122.74       97.84      8.73 o 
   8   2   5       20.58       23.12      9.31 o 
   9   2   5       71.24       79.71     14.57 o 
   0   3   5     1156.32     1056.83     16.46 o 
   1   3   5     2305.52     2152.08     17.02 o 
   2   3   5      225.81      214.78      6.38 o 
   3   3   5     1547.30     1440.41     14.30 o 
   4   3   5       68.33       62.34      5.16 o 
   5   3   5      100.42      100.25      6.30 o 
   6   3   5      106.81       99.66      9.27 o 
   7   3   5       57.22       52.66      7.85 o 
   8   3   5       52.37       47.95     11.76 o 
   9   3   5        0.90        2.28     14.41 o 
   0   4   5      106.06      110.44      7.49 o 
   1   4   5      333.70      317.46      7.61 o 
   2   4   5      484.56      471.59      9.79 o 
   3   4   5      231.04      225.36      7.48 o 
   4   4   5      297.02      348.89     10.21 o 
   5   4   5       96.57       85.00      6.89 o 
   6   4   5      288.33      309.36     13.10 o 
   7   4   5        4.52        9.39      7.99 o 
   8   4   5      152.56      154.97     16.17 o 
   9   4   5       80.92       88.85     14.84 o 
   0   5   5     1383.79     1472.90     22.08 o 
   1   5   5      718.01      734.76     10.72 o 
   2   5   5      732.42      710.86     12.12 o 
   3   5   5      413.63      415.78      9.02 o 
   4   5   5     1030.63     1031.18     16.32 o 
   5   5   5      267.87      273.02     12.77 o 
   6   5   5       15.89       13.28      9.89 o 
   7   5   5      187.53      169.89     14.12 o 
   8   5   5      166.66      165.47     14.33 o 
   9   5   5        4.23        7.12     15.52 o 
   0   6   5     1756.77     1965.25     26.82 o 
   1   6   5      212.15      217.41      7.34 o 
   2   6   5      727.01      719.59     13.91 o 
   3   6   5      106.29       99.56      6.89 o 
   4   6   5      168.74      170.87      8.93 o 
   5   6   5      240.47      232.29     15.03 o 
   6   6   5       66.81       67.62     12.69 o 
   7   6   5        4.53       -1.86     12.44 o 
   8   6   5       61.03       67.69     15.41 o 
   9   6   5        4.00       34.84     30.36 o 
   0   7   5     2476.91     2493.06     32.60 o 
   1   7   5      244.83      261.54      8.68 o 
   2   7   5      646.47      643.82     19.64 o 
   3   7   5      241.18      276.67     11.04 o 
   4   7   5      559.27      583.99     16.38 o 
   5   7   5      239.48      243.81     16.56 o 
   6   7   5       54.17       41.65     12.97 o 
   7   7   5       11.29       24.22     13.02 o 
   8   7   5       60.67       49.76     17.42 o 
   0   8   5       30.51       37.73      9.63 o 
   1   8   5       52.05       49.80      6.59 o 
   2   8   5       92.87      102.28      9.06 o 
   3   8   5       37.77       30.62      8.42 o 
   4   8   5      348.61      341.74     13.56 o 
   5   8   5       35.66       30.91     10.99 o 
   6   8   5      110.41      118.11     16.78 o 
   7   8   5        4.56        9.39     13.93 o 
   8   8   5        9.08       13.48     17.63 o 
   0   9   5        2.20       -6.15     11.47 o 
   1   9   5       25.24       19.59      8.66 o 
   2   9   5      189.26      174.85     13.01 o 
   3   9   5      263.17      284.66     13.80 o 
   4   9   5       45.92       49.75      9.58 o 
   5   9   5      122.74       98.36     15.71 o 
   6   9   5       35.14       34.62     10.98 o 
   7   9   5       43.94       39.16     17.35 o 
   0  10   5       39.44       52.49     15.49 o 
   1  10   5       54.78       47.34     11.09 o 
   2  10   5      102.28       83.71     12.95 o 
   3  10   5       95.17      103.01     12.51 o 
   4  10   5      303.62      321.07     15.74 o 
   5  10   5       11.06       30.04     12.93 o 
   6  10   5       30.53       33.43     12.87 o 
   7  10   5       60.82       64.29     17.46 o 
   0  11   5       86.33       74.28     17.25 o 
   1  11   5       12.32        7.81     12.00 o 
   2  11   5       11.13       13.16     12.40 o 
   3  11   5        4.89       11.12     12.30 o 
   4  11   5       10.70        2.88     10.88 o 
   5  11   5       57.78       54.87     14.55 o 
   6  11   5       14.87       48.79     16.05 o 
   0  12   5       42.76       44.33     19.72 o 
   1  12   5       74.07       78.79     17.13 o 
   2  12   5        1.62       -7.51     15.12 o 
   3  12   5       27.25       18.13     13.64 o 
   4  12   5        2.61        7.96     13.11 o 
   5  12   5      125.76      141.55     17.63 o 
   0  13   5       23.48        2.42     20.20 o 
   1  13   5       67.65       58.23     17.58 o 
   2  13   5       12.28       32.95     18.07 o 
   3  13   5       43.82       24.81     18.20 o 
   4  13   5        4.11      -14.21     14.21 o 
   0  14   5       22.30       -0.18     20.99 o 
   1  14   5       59.81       56.53     21.25 o 
   2  14   5        2.38       20.98     19.94 o 
   3  14   5      103.71       84.12     21.97 o 
   0   0   6    32873.07    32497.50    312.85 o 
   1   0   6      441.81      405.89      8.17 o 
   2   0   6       57.37       69.31      5.80 o 
   3   0   6     3173.49     3210.18     30.91 o 
   4   0   6        1.63       -0.03      6.88 o 
   5   0   6      875.93      907.33     20.80 o 
   6   0   6      185.23      182.54     15.49 o 
   7   0   6       18.55       18.94     12.38 o 
   8   0   6        4.86       11.40     13.43 o 
   9   0   6       53.66       36.70     16.38 o 
   0   1   6      449.58      463.41     11.94 o 
   1   1   6      157.35      161.10      5.09 o 
   2   1   6     1129.94     1047.10     10.35 o 
   3   1   6      400.26      445.45      8.80 o 
   4   1   6      173.02      210.81      6.65 o 
   5   1   6      580.43      561.72     10.76 o 
   6   1   6       93.11      113.05      8.94 o 
   7   1   6      151.32      114.78      9.94 o 
   8   1   6        3.46        5.41      9.26 o 
   9   1   6        2.20       12.48     10.95 o 
   0   2   6     2388.83     2418.94     24.72 o 
   1   2   6       30.56       18.30      4.23 o 
   2   2   6      889.83      856.66     11.60 o 
   3   2   6      365.57      357.88      8.39 o 
   4   2   6        9.55        6.95      4.34 o 
   5   2   6      141.50      149.24      7.23 o 
   6   2   6        0.74       -0.64      5.75 o 
   7   2   6      122.48      117.91      9.24 o 
   8   2   6       46.40       51.37     10.69 o 
   9   2   6       77.91       83.16     13.99 o 
   0   3   6       31.94       38.66      6.21 o 
   1   3   6     1047.77     1021.48     11.49 o 
   2   3   6      267.67      284.80      7.28 o 
   3   3   6     1402.03     1396.10     13.84 o 
   4   3   6      158.05      157.99      6.28 o 
   5   3   6      255.95      275.33      9.38 o 
   6   3   6       58.24       55.99      7.35 o 
   7   3   6       14.05       13.41      7.50 o 
   8   3   6      129.52      150.89     13.05 o 
   9   3   6       26.70       23.26     14.60 o 
   0   4   6     1758.77     1615.90     21.40 o 
   1   4   6      387.71      412.56      8.21 o 
   2   4   6     1362.19     1305.86     16.22 o 
   3   4   6      628.95      672.56     10.80 o 
   4   4   6       95.71      109.89      7.17 o 
   5   4   6      147.49      148.16      9.42 o 
   6   4   6      496.02      491.03     14.43 o 
   7   4   6       20.74       26.16      8.32 o 
   8   4   6       22.47       33.72     10.96 o 
   9   4   6       34.96       45.57     14.67 o 
   0   5   6        0.02       -5.61      5.61 o 
   1   5   6     2004.42     1912.10     18.51 o 
   2   5   6      136.22      151.30      7.00 o 
   3   5   6       75.90       75.61      5.89 o 
   4   5   6       14.75       12.74      5.70 o 
   5   5   6      109.35      103.97      7.48 o 
   6   5   6        4.69       10.38      9.02 o 
   7   5   6      107.17       96.41     14.18 o 
   8   5   6       30.87       25.41     11.40 o 
   9   5   6        1.73       19.17     15.49 o 
   0   6   6      351.76      368.01     12.04 o 
   1   6   6       50.05       57.51      5.30 o 
   2   6   6      338.84      360.31     10.70 o 
   3   6   6      276.08      308.94     10.43 o 
   4   6   6      300.88      302.44     11.02 o 
   5   6   6      153.11      142.05     12.17 o 
   6   6   6       53.42       47.60     12.94 o 
   7   6   6      552.81      576.59     24.96 o 
   8   6   6       74.10       76.11     16.53 o 
   0   7   6       19.46       12.12      7.57 o 
   1   7   6       14.26        6.23      5.00 o 
   2   7   6       67.39       58.95      7.96 o 
   3   7   6       60.39       49.63      7.67 o 
   4   7   6      316.60      326.82     16.90 o 
   5   7   6      407.92      403.80     20.76 o 
   6   7   6       45.42       44.44     11.20 o 
   7   7   6        3.50       -1.96     13.20 o 
   8   7   6       45.32       72.69     25.76 o 
   0   8   6      739.65      715.60     21.04 o 
   1   8   6      186.69      198.23      8.79 o 
   2   8   6      545.14      576.56     16.24 o 
   3   8   6      335.56      341.96     14.05 o 
   4   8   6      695.94      661.04     19.55 o 
   5   8   6      297.79      318.61     15.06 o 
   6   8   6        3.92      -11.15     11.15 o 
   7   8   6       20.63       22.53     14.65 o 
   8   8   6       60.81       73.58     20.39 o 
   0   9   6        9.78       18.98     12.43 o 
   1   9   6       20.57       24.28      7.90 o 
   2   9   6      171.70      166.22     12.42 o 
   3   9   6       86.27       87.87     10.26 o 
   4   9   6      203.97      201.94     13.16 o 
   5   9   6        2.71       -4.97     11.56 o 
   6   9   6       64.39       62.56     13.22 o 
   7   9   6        0.44        2.49     15.65 o 
   0  10   6        5.95        5.41     13.58 o 
   1  10   6      274.35      271.38     17.12 o 
   2  10   6        5.67       -0.01     10.75 o 
   3  10   6      205.52      221.32     14.58 o 
   4  10   6       96.03       94.58     12.01 o 
   5  10   6       84.67       97.50     12.05 o 
   6  10   6       37.38       32.93     13.48 o 
   7  10   6        5.34       12.67     12.97 o 
   0  11   6       51.15       40.53     15.86 o 
   1  11   6       18.21       23.61     12.53 o 
   2  11   6      159.59      123.80     15.59 o 
   3  11   6       63.21       62.42     13.82 o 
   4  11   6       11.10        5.00     11.87 o 
   5  11   6       29.64       36.70     12.58 o 
   6  11   6        7.60       24.45     15.61 o 
   0  12   6        3.00       -0.72     16.73 o 
   1  12   6       35.71       47.13     16.14 o 
   2  12   6        1.49        9.95     15.49 o 
   3  12   6      143.39      146.25     17.51 o 
   4  12   6       64.05       76.29     16.31 o 
   5  12   6       22.44       14.16     14.45 o 
   0  13   6       82.27       39.64     22.04 o 
   1  13   6       38.41       16.40     16.76 o 
   2  13   6       16.73       30.89     18.22 o 
   3  13   6       47.03       18.81     17.52 o 
   4  13   6       21.83       17.76     15.14 o 
   0  14   6       39.92       36.10     28.72 o 
   1  14   6       38.22       26.88     19.83 o 
   2  14   6        6.33       17.34     19.79 o 
   3  14   6       14.75       20.58     21.23 o 
   1   0   7        0.86       -5.46      5.46 o 
   2   0   7      264.85      270.73      7.75 o 
   3   0   7        1.60        2.24      4.55 o 
   4   0   7       25.22       18.06      5.06 o 
   5   0   7      222.65      242.86     13.13 o 
   6   0   7       14.94       14.65      9.80 o 
   7   0   7       85.59       52.61     13.43 o 
   8   0   7        1.40        1.75     13.65 o 
   9   0   7       40.94       17.01     16.04 o 
   0   1   7       36.57       52.36      5.88 o 
   1   1   7     2030.13     1922.11     16.06 o 
   2   1   7     1076.62     1077.86     12.14 o 
   3   1   7      104.02      101.77      5.28 o 
   4   1   7      308.93      335.79      8.63 o 
   5   1   7     1305.05     1219.67     16.15 o 
   6   1   7       71.51       52.48      7.57 o 
   7   1   7      258.83      245.77     16.40 o 
   8   1   7       85.99       92.54     11.50 o 
   9   1   7      223.20      245.42     17.62 o 
   0   2   7     1744.94     1668.73     20.95 o 
   1   2   7      254.37      220.94      6.27 o 
   2   2   7     2620.87     2483.25     18.85 o 
   3   2   7      108.80      105.40      5.65 o 
   4   2   7     1563.21     1424.69     16.24 o 
   5   2   7       28.05       26.96      5.91 o 
   6   2   7      142.24      140.60      8.23 o 
   7   2   7      225.12      227.38     11.44 o 
   8   2   7       23.17       23.49      9.39 o 
   9   2   7       14.27       27.48     12.90 o 
   0   3   7     5009.67     4606.90     44.30 o 
   1   3   7      343.32      307.77      7.09 o 
   2   3   7      162.01      176.96      6.28 o 
   3   3   7      414.23      429.65      8.54 o 
   4   3   7      229.69      239.10      7.34 o 
   5   3   7       56.04       53.49      6.00 o 
   6   3   7      243.86      215.80     10.06 o 
   7   3   7      279.60      279.49     12.44 o 
   8   3   7       22.13       22.10      9.75 o 
   9   3   7       17.87       50.78     15.13 o 
   0   4   7        3.61        6.95      5.94 o 
   1   4   7       32.51       24.87      4.58 o 
   2   4   7      468.01      462.00     10.77 o 
   3   4   7       32.07       46.98      4.83 o 
   4   4   7        9.94        6.03      4.66 o 
   5   4   7       68.29       53.04      6.75 o 
   6   4   7      285.37      291.19     11.07 o 
   7   4   7        1.04       16.42      8.76 o 
   8   4   7       13.09       19.90     11.09 o 
   9   4   7       63.85       79.55     16.14 o 
   0   5   7      734.25      783.26     18.77 o 
   1   5   7      691.51      639.00     10.64 o 
   2   5   7       42.22       50.40      5.92 o 
   3   5   7      221.01      231.21      8.50 o 
   4   5   7       21.62       23.89      5.87 o 
   5   5   7       86.54       81.67      7.81 o 
   6   5   7      393.02      356.74     14.15 o 
   7   5   7       81.09       69.53     10.91 o 
   8   5   7        1.12       23.07     11.23 o 
   9   5   7       23.63       18.14     14.95 o 
   0   6   7      123.12      159.50      9.74 o 
   1   6   7      112.35      118.44      6.38 o 
   2   6   7      259.80      299.73     11.25 o 
   3   6   7      979.15      956.21     16.09 o 
   4   6   7      210.61      213.81      9.35 o 
   5   6   7       12.61        5.76      8.25 o 
   6   6   7      124.80      135.98     12.04 o 
   7   6   7      169.06      176.06     15.48 o 
   8   6   7        9.17       16.10     13.00 o 
   0   7   7       51.19       43.47      8.95 o 
   1   7   7      270.22      273.42      9.97 o 
   2   7   7      159.32      136.27      9.46 o 
   3   7   7        6.21        1.40      6.79 o 
   4   7   7      167.66      147.76      9.66 o 
   5   7   7       52.27       49.44     12.10 o 
   6   7   7      183.11      201.80     13.03 o 
   7   7   7       40.51       19.24     14.58 o 
   8   7   7      119.46       86.93     17.94 o 
   0   8   7       40.65       45.22     10.46 o 
   1   8   7      423.01      435.72     11.87 o 
   2   8   7      284.59      311.34     15.26 o 
   3   8   7      183.75      181.30     11.76 o 
   4   8   7      334.85      310.07     13.12 o 
   5   8   7      107.43       92.07     11.67 o 
   6   8   7      136.66      142.58     12.87 o 
   7   8   7       51.37       68.47     17.10 o 
   8   8   7        1.97       26.78     18.04 o 
   0   9   7       58.37       43.31     15.83 o 
   1   9   7      715.60      665.99     17.73 o 
   2   9   7     1089.32     1066.42     26.34 o 
   3   9   7       41.19       48.51     10.04 o 
   4   9   7      340.65      341.23     14.69 o 
   5   9   7       14.29        7.06     10.22 o 
   6   9   7       85.96       85.09     13.82 o 
   7   9   7        6.63       17.99     13.99 o 
   0  10   7        0.14        2.98     13.66 o 
   1  10   7      275.69      256.85     21.80 o 
   2  10   7      230.51      205.02     16.45 o 
   3  10   7       74.95       66.12     13.11 o 
   4  10   7      283.42      284.40     15.10 o 
   5  10   7       19.55       18.43     11.09 o 
   6  10   7        4.07       13.68     12.78 o 
   7  10   7        0.43        2.77     13.49 o 
   0  11   7      103.06       78.18     17.80 o 
   1  11   7      314.43      321.88     20.14 o 
   2  11   7       40.01       54.42     14.38 o 
   3  11   7       43.00       25.98     13.29 o 
   4  11   7       64.84       79.12     14.55 o 
   5  11   7       79.04       81.89     16.75 o 
   6  11   7        5.09       12.79     15.30 o 
   0  12   7       10.59        8.55     18.84 o 
   1  12   7       75.93       78.18     17.79 o 
   2  12   7       46.63       36.09     17.97 o 
   3  12   7       49.39       51.95     15.00 o 
   4  12   7       63.70       82.71     16.41 o 
   5  12   7       45.46       64.12     16.42 o 
   0  13   7        0.37        9.54     20.59 o 
   1  13   7       80.63       63.24     18.97 o 
   2  13   7        5.26       17.97     18.01 o 
   3  13   7        1.26        2.42     17.59 o 
   4  13   7       44.73       32.13     16.56 o 
   0  14   7       16.79       46.13     34.29 o 
   1  14   7       45.58       28.17     20.32 o 
   2  14   7       26.01       30.29     20.20 o 
   0   0   8     1706.71     1652.37     25.54 o 
   1   0   8       77.19       66.56      5.60 o 
   2   0   8     1888.68     1877.01     20.38 o 
   3   0   8     2807.02     2698.87     28.18 o 
   4   0   8      585.82      550.58     11.92 o 
   5   0   8      250.86      264.39     18.27 o 
   6   0   8     1389.66     1424.64     33.08 o 
   7   0   8        9.81       24.94     12.80 o 
   8   0   8       77.11       50.67     15.49 o 
   9   0   8       17.05       28.07     16.30 o 
   0   1   8     4203.13     3793.79     36.09 o 
   1   1   8     1104.77     1013.50     10.94 o 
   2   1   8      225.98      239.47      5.76 o 
   3   1   8        7.91        7.32      3.62 o 
   4   1   8      208.73      188.36      7.91 o 
   5   1   8     1107.17     1131.34     15.52 o 
   6   1   8      604.52      604.85     14.71 o 
   7   1   8       70.22       70.88      9.57 o 
   8   1   8       11.28        9.96     10.27 o 
   9   1   8       32.26       26.28     11.94 o 
   0   2   8      266.83      261.78      9.26 o 
   1   2   8      336.99      309.12      8.14 o 
   2   2   8     1055.80     1099.55     12.28 o 
   3   2   8       79.52       68.37      5.38 o 
   4   2   8       17.56       12.85      4.93 o 
   5   2   8     1425.19     1379.59     18.42 o 
   6   2   8      639.15      647.64     14.07 o 
   7   2   8      124.12      125.27     10.29 o 
   8   2   8       25.80       15.56      9.44 o 
   9   2   8       28.29       42.51     13.71 o 
   0   3   8        2.90        2.70      5.65 o 
   1   3   8     1295.21     1372.44     14.10 o 
   2   3   8      549.53      616.93     10.99 o 
   3   3   8      536.93      522.52     10.14 o 
   4   3   8       45.60       40.41      5.65 o 
   5   3   8        9.17        1.60      5.55 o 
   6   3   8       58.77       60.17      7.06 o 
   7   3   8      234.49      242.70     11.90 o 
   8   3   8        7.34       14.46      9.84 o 
   9   3   8        8.67        2.11     12.30 o 
   0   4   8     1854.94     1902.41     25.21 o 
   1   4   8      136.94      138.56      5.96 o 
   2   4   8     1920.74     1904.15     18.97 o 
   3   4   8      134.61      130.70      6.52 o 
   4   4   8      110.58      115.99      6.51 o 
   5   4   8      478.96      472.25     12.80 o 
   6   4   8       80.73       80.38      8.55 o 
   7   4   8       98.60      105.45      9.64 o 
   8   4   8       20.00       25.26     10.10 o 
   9   4   8       12.81       19.25     14.62 o 
   0   5   8      120.55       85.84      8.15 o 
   1   5   8       53.12       42.53      5.23 o 
   2   5   8      182.91      199.46      8.37 o 
   3   5   8      171.18      193.02      8.12 o 
   4   5   8       14.82        8.91      5.65 o 
   5   5   8      158.35      171.27     12.21 o 
   6   5   8       64.70       74.47      8.85 o 
   7   5   8       59.92       48.74     11.00 o 
   8   5   8        3.07        7.21     11.29 o 
   9   5   8       15.13       23.88     14.85 o 
   0   6   8      143.54      163.79     12.05 o 
   1   6   8     1122.33     1166.88     15.20 o 
   2   6   8      100.42       99.09      8.13 o 
   3   6   8      165.13      201.69     10.12 o 
   4   6   8       26.43       18.29      6.59 o 
   5   6   8      109.81      116.80      9.67 o 
   6   6   8      353.96      351.85     15.47 o 
   7   6   8       91.79       77.68     11.69 o 
   8   6   8       39.96       46.71     14.57 o 
   0   7   8        3.16       -1.27      6.98 o 
   1   7   8       10.46        8.17      5.64 o 
   2   7   8      112.25      135.42      9.83 o 
   3   7   8       10.42       12.10      7.29 o 
   4   7   8      121.65       84.10     10.16 o 
   5   7   8      230.39      202.30     14.43 o 
   6   7   8      135.79      121.74     12.91 o 
   7   7   8      125.72      162.75     19.47 o 
   8   7   8       12.19       24.79     14.11 o 
   0   8   8      342.28      316.05     16.91 o 
   1   8   8      471.16      476.05     13.46 o 
   2   8   8       85.83       85.25      9.97 o 
   3   8   8      211.66      219.46     12.64 o 
   4   8   8       90.19       93.80     10.02 o 
   5   8   8       27.16       25.09     10.08 o 
   6   8   8       79.87       77.86     13.53 o 
   7   8   8       12.67        2.47     13.12 o 
   8   8   8      144.62      158.95     20.49 o 
   0   9   8      346.61      301.83     22.17 o 
   1   9   8      158.26      178.83     13.33 o 
   2   9   8      179.91      197.67     13.23 o 
   3   9   8        6.37       16.74      9.46 o 
   4   9   8      117.42       89.94     11.06 o 
   5   9   8        3.91        9.07     10.55 o 
   6   9   8       16.27       14.15     11.68 o 
   7   9   8       89.68       86.53     16.60 o 
   0  10   8       90.96       80.39     20.37 o 
   1  10   8       66.17       52.69     12.32 o 
   2  10   8       58.19       57.99     12.93 o 
   3  10   8       80.30       76.17     12.80 o 
   4  10   8        1.21        5.79     10.03 o 
   5  10   8       96.61       87.39     13.80 o 
   6  10   8       50.55       51.24     14.31 o 
   7  10   8        9.15        2.49     13.86 o 
   0  11   8      175.21      183.53     22.52 o 
   1  11   8       68.08       60.16     14.28 o 
   2  11   8      204.54      252.49     19.77 o 
   3  11   8      172.72      154.07     20.94 o 
   4  11   8      136.94      126.96     16.53 o 
   5  11   8       43.86       43.57     14.66 o 
   6  11   8        7.99       13.53     14.46 o 
   0  12   8      268.74      296.84     28.36 o 
   1  12   8       32.76       36.93     13.61 o 
   2  12   8       12.79       -1.14     16.12 o 
   3  12   8       26.05       30.28     15.50 o 
   4  12   8       20.75       18.13     14.77 o 
   5  12   8       14.77       30.70     16.39 o 
   0  13   8        0.37        5.20     19.34 o 
   1  13   8        9.42       25.64     17.58 o 
   2  13   8        9.51       27.16     18.29 o 
   3  13   8       14.56       14.19     17.52 o 
   4  13   8       76.72       66.62     18.55 o 
   0  14   8       57.71       46.69     38.07 o 
   1  14   8       21.33        6.86     19.31 o 
   2  14   8       11.99        6.78     19.59 o 
   1   0   9     2100.88     2021.31     21.36 o 
   2   0   9      186.46      223.33      7.74 o 
   3   0   9      281.61      292.84      9.22 o 
   4   0   9      249.72      249.04     11.92 o 
   5   0   9      123.33      111.98     12.41 o 
   6   0   9     4879.39     4764.93     62.43 o 
   7   0   9        3.78       11.14     12.55 o 
   8   0   9       51.77       69.11     15.99 o 
   9   0   9        4.52       -9.64     16.11 o 
   0   1   9      266.55      295.68      9.48 o 
   1   1   9     2859.77     2697.67     20.01 o 
   2   1   9     1757.38     1762.52     15.00 o 
   3   1   9       42.42       49.72      4.46 o 
   4   1   9      205.32      202.56      7.26 o 
   5   1   9      831.28      813.05     14.10 o 
   6   1   9      983.93      965.38     18.68 o 
   7   1   9       70.90       52.20      9.61 o 
   8   1   9       18.91       15.73     10.50 o 
   9   1   9       58.14       58.57     12.94 o 
   0   2   9      457.22      421.66     11.36 o 
   1   2   9      938.10      908.32     12.68 o 
   2   2   9     1912.61     1888.74     16.61 o 
   3   2   9     1046.55     1011.50     12.80 o 
   4   2   9        5.08        1.37      5.11 o 
   5   2   9       10.21       19.86      6.04 o 
   6   2   9      923.38      985.45     17.77 o 
   7   2   9      216.10      212.47     11.78 o 
   8   2   9       56.11       62.74     10.90 o 
   9   2   9       16.94       27.13     13.64 o 
   0   3   9     2381.62     2268.94     27.32 o 
   1   3   9      310.32      327.04      7.71 o 
   2   3   9     1640.98     1688.61     16.44 o 
   3   3   9      960.00      997.57     16.05 o 
   4   3   9       28.78       15.35      5.32 o 
   5   3   9      179.93      161.75      8.37 o 
   6   3   9      747.39      735.29     15.31 o 
   7   3   9       60.92       57.48      8.87 o 
   8   3   9       24.82       21.38     10.54 o 
   9   3   9        4.45       13.78     12.15 o 
   0   4   9      378.78      404.54     12.16 o 
   1   4   9      401.00      408.54      8.98 o 
   2   4   9      638.47      685.06     10.71 o 
   3   4   9      810.58      797.82     13.03 o 
   4   4   9       25.62       25.90      5.49 o 
   5   4   9      235.34      237.65      9.46 o 
   6   4   9       23.55       34.15      8.04 o 
   7   4   9       56.48       52.68      9.35 o 
   8   4   9       32.01       22.04      9.62 o 
   9   4   9       38.16       43.37     15.38 o 
   0   5   9      130.46      108.20      9.08 o 
   1   5   9      218.37      226.04      7.68 o 
   2   5   9      982.39     1052.41     14.97 o 
   3   5   9      118.32      126.29      7.55 o 
   4   5   9      206.20      221.70      9.23 o 
   5   5   9      355.18      366.77     12.97 o 
   6   5   9      431.39      415.13     15.86 o 
   7   5   9       19.61       30.34     11.08 o 
   8   5   9        5.04        7.39     11.51 o 
   9   5   9       12.24       10.07     15.38 o 
   0   6   9      305.40      300.28     12.75 o 
   1   6   9      133.20      128.36      6.80 o 
   2   6   9      277.88      264.84     10.60 o 
   3   6   9      105.62      117.07      8.66 o 
   4   6   9       47.47       45.97      7.92 o 
   5   6   9       87.70      110.54     10.10 o 
   6   6   9       23.97       20.14      8.56 o 
   7   6   9       37.20       40.71     11.23 o 
   8   6   9        0.74       10.69     13.49 o 
   0   7   9        5.30       -3.09      7.77 o 
   1   7   9      211.96      216.45      8.81 o 
   2   7   9      322.85      369.51     14.14 o 
   3   7   9       47.94       46.61      8.41 o 
   4   7   9       55.93       65.93      8.76 o 
   5   7   9       38.69       33.07      9.33 o 
   6   7   9        4.88       12.20     10.38 o 
   7   7   9       20.13       19.73     12.36 o 
   8   7   9        3.50       15.91     14.35 o 
   0   8   9       17.08       11.95     10.86 o 
   1   8   9      613.67      654.54     16.06 o 
   2   8   9      329.31      290.34     14.02 o 
   3   8   9       18.05       -8.31      8.31 o 
   4   8   9       27.63       35.14      9.16 o 
   5   8   9      268.13      264.07     15.11 o 
   6   8   9       22.02       21.08     11.71 o 
   7   8   9        8.94        7.68     14.27 o 
   8   8   9       22.72       42.05     18.11 o 
   0   9   9       70.84       58.18     15.40 o 
   1   9   9      649.47      666.83     20.81 o 
   2   9   9      210.88      212.40     15.36 o 
   3   9   9       10.91       17.05      9.57 o 
   4   9   9      125.48      123.52     11.98 o 
   5   9   9      222.71      246.80     15.90 o 
   6   9   9       40.77       30.14     12.64 o 
   7   9   9        6.13        3.27     14.42 o 
   0  10   9        0.34       -3.82     14.12 o 
   1  10   9      310.76      291.81     17.92 o 
   2  10   9       65.14       63.66     15.56 o 
   3  10   9      104.17       92.10     13.34 o 
   4  10   9       26.50       21.07     11.62 o 
   5  10   9       82.01       56.11     14.01 o 
   6  10   9        6.70        5.58     12.98 o 
   0  11   9       34.45       48.55     17.79 o 
   1  11   9      206.27      229.52     18.69 o 
   2  11   9       21.88       11.63     15.74 o 
   3  11   9       35.75       56.16     14.41 o 
   4  11   9       47.69       51.18     13.04 o 
   5  11   9       10.87       18.95     14.74 o 
   6  11   9        0.06        6.92     14.55 o 
   0  12   9        9.63       35.68     19.27 o 
   1  12   9       14.36       15.53     13.62 o 
   2  12   9       57.08       45.61     17.84 o 
   3  12   9       41.21       40.90     16.52 o 
   4  12   9       38.22       25.96     14.59 o 
   5  12   9       52.61       52.98     18.86 o 
   0  13   9        1.98       -0.15     19.25 o 
   1  13   9        9.66       20.64     17.68 o 
   2  13   9        8.87        9.31     18.09 o 
   3  13   9       16.60       14.04     18.75 o 
   4  13   9       64.79       84.71     19.97 o 
   0  14   9        6.61        8.21     29.42 o 
   1  14   9       26.82       35.51     20.79 o 
   2  14   9       45.83       34.58     20.91 o 
   0   0  10     4632.01     4589.00     54.83 o 
   1   0  10      636.56      662.83     12.87 o 
   2   0  10     3001.30     3050.52     29.43 o 
   3   0  10      782.81      833.08     14.58 o 
   4   0  10        2.08        0.49      5.69 o 
   5   0  10        8.66        3.36      7.79 o 
   6   0  10     1352.66     1386.05     31.50 o 
   7   0  10       78.37       98.36     16.71 o 
   8   0  10       23.17       25.80     15.53 o 
   9   0  10        0.01      -16.72     17.64 o 
   0   1  10      732.51      706.58     15.60 o 
   1   1  10      410.69      431.58      8.08 o 
   2   1  10     6876.10     7075.53     41.11 o 
   3   1  10     1208.20     1283.65     13.48 o 
   4   1  10      203.55      225.58      7.19 o 
   5   1  10      165.91      168.42      8.51 o 
   6   1  10     1711.66     1655.32     24.43 o 
   7   1  10      535.22      550.16     20.68 o 
   8   1  10        3.90        5.33     10.48 o 
   9   1  10        3.36       -6.63     12.08 o 
   0   2  10      526.85      510.25     12.49 o 
   1   2  10      392.30      430.71      8.72 o 
   2   2  10     1551.78     1623.48     16.11 o 
   3   2  10       27.33       27.05      4.75 o 
   4   2  10       68.54       72.03      6.53 o 
   5   2  10      845.82      832.39     15.36 o 
   6   2  10      117.79      120.84      8.99 o 
   7   2  10      146.35      142.78     11.26 o 
   8   2  10       25.81       30.92     10.51 o 
   9   2  10       12.87       14.18     12.44 o 
   0   3  10       23.70       11.22      6.18 o 
   1   3  10     1192.51     1247.02     13.97 o 
   2   3  10     1438.76     1515.75     16.61 o 
   3   3  10     1530.23     1478.16     17.26 o 
   4   3  10       82.93       67.62      6.59 o 
   5   3  10      606.95      635.55     15.54 o 
   6   3  10     2151.11     2105.33     26.60 o 
   7   3  10      211.82      197.31     10.58 o 
   8   3  10       22.75       25.95     11.10 o 
   9   3  10       32.01       26.15     13.10 o 
   0   4  10      390.66      385.02     12.11 o 
   1   4  10      146.38      195.78      6.94 o 
   2   4  10     1324.52     1346.88     15.74 o 
   3   4  10       17.19       19.31      5.58 o 
   4   4  10        3.78       -2.85      5.36 o 
   5   4  10      263.70      220.59     11.44 o 
   6   4  10       15.15       17.10      8.31 o 
   7   4  10       27.92       30.91      9.31 o 
   8   4  10       16.35       14.28      9.42 o 
   9   4  10       46.68       34.15     15.28 o 
   0   5  10       12.15       15.51      6.88 o 
   1   5  10      174.98      171.26      7.11 o 
   2   5  10      803.84      896.83     13.79 o 
   3   5  10       10.65       15.80      6.11 o 
   4   5  10       22.10       19.73      6.49 o 
   5   5  10      181.01      167.21      9.29 o 
   6   5  10      655.26      595.38     18.14 o 
   7   5  10       55.62       59.98     10.83 o 
   8   5  10      116.42      131.43     14.94 o 
   0   6  10        8.45        7.64      7.10 o 
   1   6  10      425.92      443.96     10.74 o 
   2   6  10      220.60      256.14     11.77 o 
   3   6  10      379.13      391.29     13.40 o 
   4   6  10      418.03      437.89     13.44 o 
   5   6  10     1009.46     1028.24     24.28 o 
   6   6  10       24.66       37.57      9.85 o 
   7   6  10       88.93       90.64     14.05 o 
   8   6  10       13.93      -10.70     12.53 o 
   0   7  10     1245.14     1266.63     25.60 o 
   1   7  10     1350.73     1339.42     19.50 o 
   2   7  10      329.01      333.28     13.83 o 
   3   7  10      452.15      482.54     15.18 o 
   4   7  10       57.01       62.45      8.92 o 
   5   7  10       75.27       73.31     10.78 o 
   6   7  10      138.43      123.60     11.80 o 
   7   7  10       49.80       53.85     12.94 o 
   8   7  10        7.54       12.90     14.80 o 
   0   8  10        5.52       -5.17     10.50 o 
   1   8  10       60.76       61.15      8.45 o 
   2   8  10        7.30        6.23      8.53 o 
   3   8  10      123.47      102.04     15.22 o 
   4   8  10      295.03      268.20     13.37 o 
   5   8  10      171.15      172.73     14.40 o 
   6   8  10       13.07        4.72      9.57 o 
   7   8  10        3.65        1.07     12.83 o 
   0   9  10      633.05      667.83     30.75 o 
   1   9  10      169.02      156.43     12.36 o 
   2   9  10       22.60       34.09     11.19 o 
   3   9  10      146.50      124.89     12.98 o 
   4   9  10      122.55      118.95     11.99 o 
   5   9  10       31.73       31.46     11.50 o 
   6   9  10       78.65       84.21     13.90 o 
   7   9  10        6.15       15.87     15.75 o 
   0  10  10      120.77      110.52     18.48 o 
   1  10  10       98.53       80.80     11.78 o 
   2  10  10       19.56        9.25     12.07 o 
   3  10  10       67.12       44.26     12.86 o 
   4  10  10       62.83       64.98     13.04 o 
   5  10  10       38.69       50.72     13.22 o 
   6  10  10        0.83       29.06     13.92 o 
   0  11  10        6.33        3.66     16.57 o 
   1  11  10        8.30        3.98     12.20 o 
   2  11  10       87.40       66.80     16.03 o 
   3  11  10       10.89       14.49     13.35 o 
   4  11  10       43.94       49.95     13.98 o 
   5  11  10       26.27       21.08     14.16 o 
   6  11  10       27.91       40.80     16.71 o 
   0  12  10       16.78       27.36     19.57 o 
   1  12  10        7.47       24.73     14.44 o 
   2  12  10        2.65        1.79     16.60 o 
   3  12  10      122.90      106.79     19.03 o 
   4  12  10       11.45       12.84     14.41 o 
   5  12  10       23.70       12.55     16.63 o 
   0  13  10        0.10       10.84     19.93 o 
   1  13  10        7.19      -16.40     16.40 o 
   2  13  10       32.34       25.43     18.87 o 
   3  13  10       40.38       28.70     19.84 o 
   4  13  10       24.72       32.51     21.48 o 
   0  14  10        2.58        6.38     29.41 o 
   1  14  10        9.00       29.34     20.76 o 
   2  14  10       25.22        0.03     23.49 o 
   1   0  11      705.83      732.87     14.23 o 
   2   0  11     2858.08     2959.05     28.77 o 
   3   0  11     4077.97     4289.10     40.46 o 
   4   0  11      665.73      697.82     15.20 o 
   5   0  11        0.00       -0.74      6.79 o 
   6   0  11      223.31      221.42     18.21 o 
   7   0  11        0.12       11.19     13.55 o 
   8   0  11        2.49       -6.84     16.68 o 
   9   0  11       45.11       62.79     22.38 o 
   0   1  11        7.51        2.22      6.00 o 
   1   1  11      973.09      958.17     11.79 o 
   2   1  11     8493.84     9202.07     52.38 o 
   3   1  11      120.92      122.11      5.53 o 
   4   1  11      505.63      545.98     10.84 o 
   5   1  11      320.46      370.97     11.25 o 
   6   1  11     2032.42     2120.64     26.95 o 
   7   1  11      443.21      450.77     17.52 o 
   8   1  11      134.53      140.18     14.35 o 
   9   1  11        4.50       21.45     12.91 o 
   0   2  11     1367.38     1258.93     19.36 o 
   1   2  11     2511.51     2500.97     21.82 o 
   2   2  11     6171.38     6361.47     42.25 o 
   3   2  11      517.77      566.36     10.45 o 
   4   2  11       53.66       42.59      6.28 o 
   5   2  11       33.98       45.32      6.91 o 
   6   2  11       77.72       83.74      9.02 o 
   7   2  11      154.63      155.89     10.98 o 
   8   2  11        7.90       11.60     10.40 o 
   9   2  11        7.10        9.53     11.80 o 
   0   3  11       87.93       85.75      8.97 o 
   1   3  11      588.13      667.61     11.11 o 
   2   3  11     1468.59     1531.22     16.19 o 
   3   3  11      222.52      222.33      9.74 o 
   4   3  11      616.28      640.50     12.95 o 
   5   3  11      306.72      303.18     11.83 o 
   6   3  11       30.65       37.88      7.85 o 
   7   3  11       87.39       86.23      9.43 o 
   8   3  11       42.69       38.50     12.02 o 
   9   3  11       40.91       50.50     14.71 o 
   0   4  11        3.56       -1.51      6.96 o 
   1   4  11      602.55      643.04     11.49 o 
   2   4  11       26.96       19.41      5.57 o 
   3   4  11       89.78       89.16      7.10 o 
   4   4  11      392.96      385.40     11.07 o 
   5   4  11       37.60       48.62      7.93 o 
   6   4  11      163.79      154.23     10.27 o 
   7   4  11      164.81      155.72     12.33 o 
   8   4  11       40.15       75.74     11.39 o 
   9   4  11        9.16       11.23     15.29 o 
   0   5  11        0.21        0.16      6.63 o 
   1   5  11      150.73      151.32      7.18 o 
   2   5  11      767.31      761.56     13.32 o 
   3   5  11      172.69      173.72      9.03 o 
   4   5  11      338.63      348.38     11.83 o 
   5   5  11      280.02      296.39     14.38 o 
   6   5  11      118.83      109.68     11.57 o 
   7   5  11        8.74       24.06     10.11 o 
   8   5  11        0.04        0.21     12.07 o 
   0   6  11       34.38       47.22      8.29 o 
   1   6  11      513.88      523.28     13.85 o 
   2   6  11        4.27       -3.13      5.78 o 
   3   6  11       78.22       80.55      8.81 o 
   4   6  11       32.46       49.59      8.24 o 
   5   6  11      186.84      190.49     11.59 o 
   6   6  11       27.87       24.33     10.11 o 
   7   6  11       23.59       28.73     11.17 o 
   8   6  11        9.94       20.43     13.24 o 
   0   7  11        7.06        6.33      8.40 o 
   1   7  11      135.77      144.39      8.79 o 
   2   7  11       22.56       15.15      7.59 o 
   3   7  11      196.61      209.56     12.66 o 
   4   7  11       63.65       62.73      9.43 o 
   5   7  11      356.44      349.43     14.57 o 
   6   7  11       32.44       31.57     10.55 o 
   7   7  11        6.72       11.75     12.34 o 
   8   7  11       12.31       25.15     15.54 o 
   0   8  11        5.06       -0.95     11.29 o 
   1   8  11      205.43      220.17     12.02 o 
   2   8  11      342.40      325.29     15.85 o 
   3   8  11       74.57       79.86     10.73 o 
   4   8  11      370.83      382.45     15.70 o 
   5   8  11      481.12      490.93     17.57 o 
   6   8  11       12.12       19.21     10.39 o 
   7   8  11        4.31       10.29     12.49 o 
   0   9  11      604.42      673.29     33.33 o 
   1   9  11       53.05       38.80     10.22 o 
   2   9  11       33.32       20.83     11.06 o 
   3   9  11      263.99      267.84     18.06 o 
   4   9  11      224.04      236.14     13.94 o 
   5   9  11       11.87       28.53     11.57 o 
   6   9  11       31.37       35.52     11.26 o 
   7   9  11       46.37       39.35     16.65 o 
   0  10  11       15.17        0.61     15.39 o 
   1  10  11       67.46       66.90     11.68 o 
   2  10  11      104.08      118.63     15.79 o 
   3  10  11      135.70      135.80     17.06 o 
   4  10  11       17.43        7.73     11.15 o 
   5  10  11       67.78       80.14     16.54 o 
   6  10  11        2.37       18.56     13.50 o 
   0  11  11        0.07       36.32     18.81 o 
   1  11  11       33.00       16.45     12.50 o 
   2  11  11       23.65        9.39     15.19 o 
   3  11  11       15.45       26.79     14.66 o 
   4  11  11        9.84       -0.07     12.71 o 
   5  11  11        0.14       14.65     15.19 o 
   0  12  11       24.16        2.08     25.52 o 
   1  12  11       23.86       35.52     15.58 o 
   2  12  11       67.88       53.79     21.34 o 
   3  12  11      110.31      105.55     19.17 o 
   4  12  11        8.95       14.97     14.81 o 
   5  12  11        1.22       23.66     14.27 o 
   0  13  11        9.12      -11.92     19.58 o 
   1  13  11        2.98       -4.07     17.11 o 
   2  13  11       19.91       45.92     19.81 o 
   3  13  11       33.20       41.49     20.30 o 
   0  14  11       38.01       46.91     31.73 o 
   1  14  11       45.14       33.49     21.30 o 
   0   0  12      336.26      334.21     14.51 o 
   1   0  12     1625.54     1610.42     22.08 o 
   2   0  12      298.20      289.87     10.13 o 
   3   0  12       52.58       46.00      6.91 o 
   4   0  12       81.56       66.97      7.69 o 
   5   0  12      998.44     1035.96     26.19 o 
   6   0  12     1771.19     1766.35     40.21 o 
   7   0  12       34.46       25.75     16.06 o 
   8   0  12      158.05      216.94     23.87 o 
   9   0  12       20.02       15.12     18.78 o 
   0   1  12        3.95        9.08      5.93 o 
   1   1  12      421.35      471.91      9.21 o 
   2   1  12      451.23      430.80      8.51 o 
   3   1  12     1142.69     1316.21     14.29 o 
   4   1  12       50.09       64.40      5.64 o 
   5   1  12      252.37      246.02      9.75 o 
   6   1  12      227.24      216.45     10.68 o 
   7   1  12      487.85      534.01     19.88 o 
   8   1  12       39.83       54.43     13.57 o 
   9   1  12        5.00       21.42     13.55 o 
   0   2  12      915.35      925.53     18.04 o 
   1   2  12     3877.97     3954.05     29.69 o 
   2   2  12     2994.50     3050.68     24.25 o 
   3   2  12      183.28      201.80      7.51 o 
   4   2  12      576.91      566.50     12.55 o 
   5   2  12      288.41      299.18     13.22 o 
   6   2  12      772.71      741.07     21.12 o 
   7   2  12      237.74      215.27     12.56 o 
   8   2  12      127.41      141.74     13.92 o 
   9   2  12       29.60       37.46     13.65 o 
   0   3  12       17.08       26.74      7.09 o 
   1   3  12      642.35      633.53     11.10 o 
   2   3  12     1036.48     1068.95     14.28 o 
   3   3  12     2429.93     2557.01     22.20 o 
   4   3  12      218.35      222.53      9.32 o 
   5   3  12      751.84      709.53     21.68 o 
   6   3  12      383.94      405.58     13.55 o 
   7   3  12      109.74      100.40      9.91 o 
   8   3  12       18.57       29.40     10.98 o 
   9   3  12       13.52       14.91     14.57 o 
   0   4  12     1441.89     1508.11     25.21 o 
   1   4  12     1916.24     1863.63     18.99 o 
   2   4  12     1418.98     1509.67     17.22 o 
   3   4  12      563.27      667.34     13.25 o 
   4   4  12      600.64      619.29     13.86 o 
   5   4  12      332.93      327.62     13.36 o 
   6   4  12      431.07      433.77     14.88 o 
   7   4  12       35.29       36.58     10.15 o 
   8   4  12        1.09       13.92     11.00 o 
   0   5  12        0.04        9.82      7.32 o 
   1   5  12     1581.43     1607.03     18.20 o 
   2   5  12      621.24      628.67     12.95 o 
   3   5  12      545.69      533.84     14.06 o 
   4   5  12       16.32       13.91      7.15 o 
   5   5  12      469.63      480.85     16.75 o 
   6   5  12      181.46      184.91     12.04 o 
   7   5  12       17.20       14.91     10.55 o 
   8   5  12       22.30       25.68     10.60 o 
   0   6  12     1068.21     1113.84     22.79 o 
   1   6  12      371.69      409.87     11.45 o 
   2   6  12      343.07      312.58     12.96 o 
   3   6  12       42.84       43.14      8.52 o 
   4   6  12       28.53       39.07      8.46 o 
   5   6  12     1004.87      984.75     20.78 o 
   6   6  12      483.07      492.82     21.13 o 
   7   6  12        5.41        0.71     10.07 o 
   8   6  12       26.36       39.71     13.92 o 
   0   7  12       91.80       85.01     11.03 o 
   1   7  12      515.02      567.33     14.09 o 
   2   7  12      536.34      516.58     14.51 o 
   3   7  12      185.63      190.04     12.59 o 
   4   7  12      154.99      141.28     10.99 o 
   5   7  12      350.18      342.71     14.49 o 
   6   7  12       62.76       57.50     11.73 o 
   7   7  12        2.30       -1.38     11.03 o 
   8   7  12       13.06       27.99     16.08 o 
   0   8  12      273.76      276.41     19.23 o 
   1   8  12       93.32       69.45     11.89 o 
   2   8  12      248.94      275.52     13.35 o 
   3   8  12       55.57       38.62     10.45 o 
   4   8  12        7.40       28.48      9.45 o 
   5   8  12      386.69      365.43     18.78 o 
   6   8  12      114.80      123.61     13.30 o 
   7   8  12        2.05       -1.34     13.32 o 
   0   9  12        3.68      -13.04     13.04 o 
   1   9  12       56.00       57.98     11.25 o 
   2   9  12      190.22      182.54     15.23 o 
   3   9  12       10.83        0.07     10.47 o 
   4   9  12       81.99       79.68     12.05 o 
   5   9  12        5.19       14.16      9.79 o 
   6   9  12       16.22       24.49     11.66 o 
   7   9  12        3.32        1.84     13.81 o 
   0  10  12       45.07       11.31     16.11 o 
   1  10  12       75.55       39.14     12.81 o 
   2  10  12        5.50       10.39     13.47 o 
   3  10  12      376.18      417.45     20.86 o 
   4  10  12      108.85      134.33     14.74 o 
   5  10  12        9.78       11.16     10.73 o 
   6  10  12       65.39       59.76     13.88 o 
   0  11  12       22.25       50.65     19.88 o 
   1  11  12      150.79      133.25     16.28 o 
   2  11  12      115.01       73.11     19.51 o 
   3  11  12       47.91       64.11     15.54 o 
   4  11  12       48.68       41.08     14.18 o 
   5  11  12        9.05       -0.51     13.36 o 
   0  12  12       17.37       28.81     19.81 o 
   1  12  12        7.32        5.00     15.20 o 
   2  12  12        5.71      -16.09     16.09 o 
   3  12  12       38.82       52.43     18.51 o 
   4  12  12        4.37       16.56     16.00 o 
   0  13  12        0.25       15.18     20.19 o 
   1  13  12        5.60       28.45     19.71 o 
   2  13  12        3.87        3.61     18.19 o 
   3  13  12       28.95       66.66     21.31 o 
   0  14  12        6.98       37.83     26.95 o 
   1   0  13     2605.72     2791.48     31.61 o 
   2   0  13     1525.89     1598.73     22.15 o 
   3   0  13       37.82       20.90      6.61 o 
   4   0  13       73.02       69.94      9.08 o 
   5   0  13     1729.89     1835.23     32.11 o 
   6   0  13      364.02      412.23     22.75 o 
   7   0  13       40.91       37.84     17.19 o 
   8   0  13        1.11       -8.56     16.85 o 
   9   0  13        0.62       23.53     19.59 o 
   0   1  13      885.18      958.82     17.92 o 
   1   1  13     1216.61     1329.15     16.60 o 
   2   1  13     1660.34     1749.59     16.79 o 
   3   1  13      294.57      303.38      7.96 o 
   4   1  13       33.96       26.27      5.48 o 
   5   1  13      603.02      636.10     14.51 o 
   6   1  13      352.02      345.47     13.38 o 
   7   1  13      125.91      127.90     12.95 o 
   8   1  13       27.97       26.69     12.73 o 
   9   1  13        7.09       -8.39     13.72 o 
   0   2  13     2251.00     2136.60     29.33 o 
   1   2  13      145.72      158.19      6.69 o 
   2   2  13      946.97      950.34     13.49 o 
   3   2  13      448.28      467.85      9.59 o 
   4   2  13       52.12       50.39      6.11 o 
   5   2  13      644.78      662.46     16.28 o 
   6   2  13      226.62      254.13     11.59 o 
   7   2  13      135.09      143.98     10.52 o 
   8   2  13       79.29       84.78     13.33 o 
   9   2  13        1.05        7.08     13.25 o 
   0   3  13        0.08       -4.34      6.33 o 
   1   3  13      750.40      855.13     12.89 o 
   2   3  13      197.74      224.05      8.37 o 
   3   3  13      580.44      645.44     12.06 o 
   4   3  13      171.68      207.81     11.15 o 
   5   3  13      781.56      799.68     18.89 o 
   6   3  13      616.91      578.57     16.34 o 
   7   3  13      116.54       92.69     10.45 o 
   8   3  13        7.89        7.76     10.27 o 
   9   3  13       31.42       29.76     15.45 o 
   0   4  13       48.31       49.48      8.09 o 
   1   4  13     1029.59     1049.27     15.52 o 
   2   4  13      751.45      853.47     13.27 o 
   3   4  13      392.85      405.64     11.31 o 
   4   4  13        7.41       -4.18      6.53 o 
   5   4  13       16.29       25.38      9.02 o 
   6   4  13      265.41      231.46     13.05 o 
   7   4  13       43.35       40.63      9.13 o 
   8   4  13       90.64      113.69     13.58 o 
   0   5  13       12.16       11.77      7.73 o 
   1   5  13       35.75       29.13      5.62 o 
   2   5  13     1532.88     1524.04     20.42 o 
   3   5  13      603.44      553.34     15.48 o 
   4   5  13       86.56       77.22     10.12 o 
   5   5  13      226.40      264.36     14.84 o 
   6   5  13      114.15      100.48     10.57 o 
   7   5  13       66.87       43.53     11.63 o 
   8   5  13       25.09       16.47     11.70 o 
   0   6  13       22.79       32.06      8.72 o 
   1   6  13      101.08       80.22      7.95 o 
   2   6  13      335.53      363.54     12.80 o 
   3   6  13      377.33      393.05     14.91 o 
   4   6  13       26.51       28.14      8.65 o 
   5   6  13      179.95      165.62     11.80 o 
   6   6  13      354.65      393.60     18.40 o 
   7   6  13       74.52       58.23     12.31 o 
   8   6  13        5.76       31.11     14.91 o 
   0   7  13       29.47       21.99     10.52 o 
   1   7  13       51.51       63.46      8.20 o 
   2   7  13     1034.19     1043.51     21.27 o 
   3   7  13       59.38       69.85     10.17 o 
   4   7  13       54.43       81.17     10.27 o 
   5   7  13      112.01       93.17     11.09 o 
   6   7  13       80.97       83.71     12.98 o 
   7   7  13        9.67       12.58     11.25 o 
   0   8  13       62.21       63.58     13.75 o 
   1   8  13      104.01      118.12     10.82 o 
   2   8  13      193.64      195.60     11.77 o 
   3   8  13       32.59       27.52     10.20 o 
   4   8  13      463.64      507.14     18.53 o 
   5   8  13       44.90       32.37     10.18 o 
   6   8  13       73.78       84.04     13.13 o 
   7   8  13       46.20       27.89     13.10 o 
   0   9  13      152.66      163.45     20.30 o 
   1   9  13      413.75      391.26     21.50 o 
   2   9  13       63.03       63.82     11.39 o 
   3   9  13      301.72      286.93     17.14 o 
   4   9  13      187.94      203.24     15.20 o 
   5   9  13       14.87        1.39     10.38 o 
   6   9  13        7.56        1.74     12.62 o 
   7   9  13       12.89       18.15     15.54 o 
   0  10  13        7.81       21.75     17.05 o 
   1  10  13       16.91        7.10     10.73 o 
   2  10  13        5.64       -8.47     12.66 o 
   3  10  13       62.50       51.85     14.19 o 
   4  10  13       66.56       41.18     13.05 o 
   5  10  13       23.89       26.52     12.07 o 
   6  10  13        3.47        0.75     13.29 o 
   0  11  13       12.88       13.94     18.89 o 
   1  11  13       33.30       27.52     14.16 o 
   2  11  13       28.78       10.60     14.80 o 
   3  11  13       16.15       29.11     14.76 o 
   4  11  13        9.64        4.83     13.64 o 
   5  11  13       17.05       14.23     12.96 o 
   0  12  13        1.76       23.55     20.09 o 
   1  12  13       24.86       46.16     15.31 o 
   2  12  13       23.27        9.34     17.09 o 
   3  12  13       63.83       82.07     19.46 o 
   4  12  13        4.47       13.92     16.49 o 
   0  13  13       25.54       30.70     21.55 o 
   1  13  13        4.55       22.94     19.98 o 
   2  13  13       51.64       51.56     21.47 o 
   3  13  13       29.99       41.39     19.50 o 
   0   0  14     1991.64     2063.42     34.96 o 
   1   0  14      353.80      334.00     12.14 o 
   2   0  14      142.75      151.21      9.43 o 
   3   0  14     1668.49     1719.70     24.81 o 
   4   0  14       21.24       20.69      8.83 o 
   5   0  14      587.92      528.16     18.91 o 
   6   0  14        8.33       13.94     13.55 o 
   7   0  14        0.22       13.44     16.56 o 
   8   0  14       18.28       40.66     19.04 o 
   9   0  14       43.51        2.41     20.05 o 
   0   1  14      164.98      146.54      9.30 o 
   1   1  14     1428.32     1482.11     16.28 o 
   2   1  14      592.51      642.83     10.68 o 
   3   1  14      383.61      471.07      9.50 o 
   4   1  14       86.08       88.41      7.27 o 
   5   1  14     2706.25     2607.70     29.71 o 
   6   1  14      157.40      146.21     11.29 o 
   7   1  14      123.04      102.43     13.19 o 
   8   1  14       30.59       49.96     15.68 o 
   9   1  14      202.36      202.35     19.51 o 
   0   2  14       28.41       22.19      7.16 o 
   1   2  14       40.91       38.12      5.10 o 
   2   2  14     2590.99     2643.66     23.44 o 
   3   2  14      528.70      536.34     10.26 o 
   4   2  14       88.76       89.55      7.69 o 
   5   2  14     1747.66     1800.52     26.40 o 
   6   2  14      732.06      753.35     20.65 o 
   7   2  14        5.32       -0.14      8.43 o 
   8   2  14       28.33       30.67     12.32 o 
   9   2  14      100.90      133.64     17.15 o 
   0   3  14        7.38       -6.45      6.45 o 
   1   3  14     2721.82     2648.26     23.56 o 
   2   3  14      233.44      250.88      8.40 o 
   3   3  14      295.98      288.32      9.52 o 
   4   3  14      117.95      112.18      9.01 o 
   5   3  14      593.47      586.01     18.80 o 
   6   3  14      819.06      852.18     20.40 o 
   7   3  14       28.81       13.40      9.64 o 
   8   3  14       12.34       20.31     10.42 o 
   0   4  14      155.05      166.64     11.01 o 
   1   4  14      268.87      295.84     11.49 o 
   2   4  14      882.07      867.19     14.55 o 
   3   4  14      225.26      236.24      9.98 o 
   4   4  14       46.24       30.78      7.99 o 
   5   4  14      984.74      997.75     22.24 o 
   6   4  14      475.56      447.63     16.74 o 
   7   4  14       91.39       72.05     10.43 o 
   8   4  14       13.59       19.47     11.86 o 
   0   5  14        1.12        1.61      7.66 o 
   1   5  14      186.26      174.06      8.55 o 
   2   5  14       37.60       45.22      6.66 o 
   3   5  14       46.27       51.28      8.21 o 
   4   5  14      187.26      176.45     11.21 o 
   5   5  14      314.64      363.27     15.24 o 
   6   5  14       38.85       44.00     13.50 o 
   7   5  14        2.92       -1.18     11.21 o 
   8   5  14       66.37       58.03     14.14 o 
   0   6  14      108.87      125.14     13.46 o 
   1   6  14      574.22      617.42     14.74 o 
   2   6  14      209.92      237.47     11.79 o 
   3   6  14      225.11      212.44     12.13 o 
   4   6  14      182.53      202.48     12.21 o 
   5   6  14       55.22       47.74      9.71 o 
   6   6  14       23.08       26.37      9.80 o 
   7   6  14       82.08       81.61     15.05 o 
   8   6  14        2.05        4.71     12.61 o 
   0   7  14      362.57      345.73     21.38 o 
   1   7  14      191.84      209.12     12.31 o 
   2   7  14      447.77      450.17     15.40 o 
   3   7  14      276.60      284.50     15.29 o 
   4   7  14      207.45      223.44     17.19 o 
   5   7  14      323.07      305.68     15.69 o 
   6   7  14       59.18       44.05     12.63 o 
   7   7  14        0.38       31.08     12.78 o 
   0   8  14       18.20       -3.26     11.70 o 
   1   8  14      409.69      421.05     22.39 o 
   2   8  14       23.30       19.62      8.95 o 
   3   8  14      197.65      191.47     16.44 o 
   4   8  14       52.49       48.80     12.25 o 
   5   8  14       10.00       14.93     11.30 o 
   6   8  14        3.77       14.97     12.58 o 
   7   8  14        4.53       24.96     12.69 o 
   0   9  14        0.23        4.69     15.78 o 
   1   9  14      190.99      201.33     14.81 o 
   2   9  14       63.41       58.96     12.21 o 
   3   9  14        0.22       -2.67     11.45 o 
   4   9  14       51.52       58.94     12.33 o 
   5   9  14       12.31       23.45     11.25 o 
   6   9  14        2.14       -8.84     12.56 o 
   0  10  14        2.24       -3.53     17.18 o 
   1  10  14       13.94       20.46     11.35 o 
   2  10  14        7.93        5.24     14.21 o 
   3  10  14       34.06       42.55     14.12 o 
   4  10  14       31.69       35.05     13.55 o 
   5  10  14       33.56       23.73     12.82 o 
   6  10  14       18.05        3.07     14.37 o 
   0  11  14        9.66        9.06     18.61 o 
   1  11  14       20.40        0.29     13.60 o 
   2  11  14       35.60       -1.42     15.18 o 
   3  11  14       19.21       17.84     14.70 o 
   4  11  14       67.05       72.78     17.05 o 
   5  11  14       29.54       39.01     14.37 o 
   0  12  14       15.52      -11.46     19.77 o 
   1  12  14       48.30       49.01     15.59 o 
   2  12  14        1.48       18.51     18.78 o 
   3  12  14       11.88       15.52     17.22 o 
   4  12  14        8.34       22.79     16.39 o 
   0  13  14       32.33       45.39     22.21 o 
   1  13  14       36.86        8.88     20.13 o 
   2  13  14        6.43       32.94     21.11 o 
   1   0  15       28.06       36.29      7.29 o 
   2   0  15      432.54      467.56     15.44 o 
   3   0  15       54.31       44.75      7.98 o 
   4   0  15      447.71      486.34     18.46 o 
   5   0  15      455.73      504.64     19.39 o 
   6   0  15      736.12      755.89     39.26 o 
   7   0  15       31.65       44.37     18.01 o 
   8   0  15       32.21       61.32     20.75 o 
   9   0  15      100.15       96.66     30.70 o 
   0   1  15      368.25      355.26     12.74 o 
   1   1  15      261.02      321.04      9.01 o 
   2   1  15     1085.16     1151.65     14.29 o 
   3   1  15      554.96      617.03     12.11 o 
   4   1  15        1.61       -5.89      5.89 o 
   5   1  15      203.50      208.31     10.74 o 
   6   1  15      193.92      213.52     15.15 o 
   7   1  15       66.23       56.92     13.23 o 
   8   1  15        6.30       14.35     13.56 o 
   0   2  15      231.61      247.26     11.98 o 
   1   2  15       44.78       55.46      5.15 o 
   2   2  15       34.13       44.29      5.77 o 
   3   2  15      123.74      107.56      6.78 o 
   4   2  15      136.27      132.39      8.20 o 
   5   2  15      896.03      882.09     20.04 o 
   6   2  15       24.76       26.13      8.54 o 
   7   2  15      138.28      138.58     12.43 o 
   8   2  15       62.76       37.73     13.31 o 
   0   3  15      189.11      182.82     11.11 o 
   1   3  15      226.13      243.85      8.62 o 
   2   3  15       95.77       86.19      6.67 o 
   3   3  15      314.39      360.22     11.62 o 
   4   3  15       51.73       45.44      7.26 o 
   5   3  15       43.44       32.06      9.28 o 
   6   3  15       69.13       63.73     10.31 o 
   7   3  15       11.55        7.54      9.92 o 
   8   3  15      137.62      145.93     13.87 o 
   0   4  15      100.14       99.31     11.50 o 
   1   4  15      293.44      290.94      9.96 o 
   2   4  15      204.18      236.85     10.08 o 
   3   4  15      529.43      522.45     13.99 o 
   4   4  15      179.98      174.27     11.31 o 
   5   4  15     1022.77     1063.43     26.31 o 
   6   4  15      140.55      154.82     13.10 o 
   7   4  15       33.04       29.46     10.43 o 
   8   4  15       30.52       10.23     12.24 o 
   0   5  15       10.59       -7.08      8.21 o 
   1   5  15       64.83       53.03      7.30 o 
   2   5  15        2.56        0.65      6.79 o 
   3   5  15       18.92       17.99      7.88 o 
   4   5  15      111.60      104.76     10.70 o 
   5   5  15      333.82      328.90     17.12 o 
   6   5  15      153.63      138.85     13.09 o 
   7   5  15       22.46       28.41     12.25 o 
   8   5  15        9.22       -2.24     13.22 o 
   0   6  15        1.76        2.84      9.48 o 
   1   6  15      647.87      648.83     16.29 o 
   2   6  15      885.70      860.60     17.88 o 
   3   6  15      222.50      225.30     13.19 o 
   4   6  15      347.37      338.09     15.84 o 
   5   6  15       94.37      101.52     12.06 o 
   6   6  15      237.76      201.14     15.08 o 
   7   6  15       36.09       30.95     13.44 o 
   8   6  15       25.18       28.24     13.46 o 
   0   7  15       24.98       30.15     12.77 o 
   1   7  15      250.39      214.02     12.22 o 
   2   7  15     1122.70     1148.11     23.50 o 
   3   7  15       16.67       13.15      9.63 o 
   4   7  15       67.71       56.91     10.96 o 
   5   7  15       23.08       29.33     10.74 o 
   6   7  15       26.80       52.90     11.90 o 
   7   7  15        0.78       13.24     13.26 o 
   0   8  15       15.74       22.62     14.73 o 
   1   8  15      141.22      156.05     13.16 o 
   2   8  15      334.11      357.25     16.47 o 
   3   8  15       39.22       21.21     10.86 o 
   4   8  15       40.89       46.71     11.85 o 
   5   8  15      132.84      109.64     13.13 o 
   6   8  15        7.03        1.82     12.67 o 
   7   8  15       27.58       38.86     13.96 o 
   0   9  15       41.57       47.20     18.69 o 
   1   9  15       90.60       83.78     12.84 o 
   2   9  15      130.35      119.77     12.91 o 
   3   9  15       50.01       40.79     15.43 o 
   4   9  15      251.72      242.62     17.14 o 
   5   9  15       17.56        8.59     11.69 o 
   6   9  15        0.25        2.46     13.13 o 
   0  10  15       95.62       86.70     22.87 o 
   1  10  15       56.89       41.90     13.11 o 
   2  10  15      109.15       87.46     17.31 o 
   3  10  15       21.98        8.50     13.65 o 
   4  10  15       90.20      116.10     17.24 o 
   5  10  15       23.11       49.99     13.76 o 
   6  10  15        9.59       13.24     14.61 o 
   0  11  15        0.91       -2.52     18.91 o 
   1  11  15      117.89      144.92     19.39 o 
   2  11  15       24.11       -3.51     15.28 o 
   3  11  15        0.90       -0.50     15.36 o 
   4  11  15       32.76       46.92     19.37 o 
   5  11  15       38.76       33.28     15.07 o 
   0  12  15        1.91      -19.65     19.65 o 
   1  12  15       66.03       71.32     17.05 o 
   2  12  15       45.52       34.01     20.34 o 
   3  12  15        8.25       19.21     18.23 o 
   4  12  15       10.41        6.37     16.79 o 
   0  13  15        1.77        0.40     21.14 o 
   1  13  15       42.49       47.08     21.51 o 
   2  13  15        1.78       -8.65     20.62 o 
   0   0  16     1417.66     1334.06     29.11 o 
   1   0  16       96.45       80.43      9.05 o 
   2   0  16      111.55      100.75      8.31 o 
   3   0  16     1627.99     1597.62     28.61 o 
   4   0  16      206.12      215.83     14.11 o 
   5   0  16       15.71       13.40     10.50 o 
   6   0  16       82.01       86.35     15.54 o 
   7   0  16        8.43       29.65     17.95 o 
   8   0  16       12.14       30.02     21.20 o 
   0   1  16       22.98       18.71      7.20 o 
   1   1  16      116.85      112.99      6.72 o 
   2   1  16     1025.65     1127.42     14.91 o 
   3   1  16      134.08      137.36      7.54 o 
   4   1  16      374.02      385.07     11.78 o 
   5   1  16      435.55      457.86     13.80 o 
   6   1  16       31.49       14.97      9.39 o 
   7   1  16       56.99       43.32     13.10 o 
   8   1  16       26.71       32.89     14.48 o 
   0   2  16        0.56       -3.51      7.19 o 
   1   2  16       50.56       53.12      6.57 o 
   2   2  16      448.46      483.06     11.23 o 
   3   2  16      394.48      381.77     10.70 o 
   4   2  16      226.65      227.79     12.11 o 
   5   2  16       91.78       99.41     10.67 o 
   6   2  16       78.14       68.15      9.97 o 
   7   2  16      159.28      155.10     13.25 o 
   8   2  16       14.23       27.15     14.27 o 
   0   3  16       49.42       66.09      8.91 o 
   1   3  16       38.20       50.64      6.17 o 
   2   3  16       66.14       60.22      6.85 o 
   3   3  16      192.76      226.33      8.83 o 
   4   3  16       85.87       85.11      9.08 o 
   5   3  16      277.02      321.35     15.07 o 
   6   3  16      331.82      288.97     14.88 o 
   7   3  16       52.05       39.69     11.33 o 
   8   3  16        4.27       12.87     11.62 o 
   0   4  16        0.01       -7.74      7.74 o 
   1   4  16      734.44      727.13     14.73 o 
   2   4  16       29.28       18.72      7.20 o 
   3   4  16      120.83      102.87      8.50 o 
   4   4  16        8.79       11.20      8.60 o 
   5   4  16      382.50      346.67     17.55 o 
   6   4  16       99.24      102.73     12.14 o 
   7   4  16       52.99       32.97     11.01 o 
   8   4  16       18.50       32.07     12.15 o 
   0   5  16       16.10       23.66      9.97 o 
   1   5  16      228.36      230.32     12.22 o 
   2   5  16      306.19      320.14     12.25 o 
   3   5  16       46.98       39.45      7.92 o 
   4   5  16       78.45       78.09     10.87 o 
   5   5  16      164.11      170.59     13.68 o 
   6   5  16       71.07       66.73     12.22 o 
   7   5  16        5.65        9.79     10.42 o 
   8   5  16       14.13       17.01     14.04 o 
   0   6  16      115.11      111.86     13.08 o 
   1   6  16      153.87      170.11     10.72 o 
   2   6  16      313.39      308.05     12.41 o 
   3   6  16       82.99       85.44     10.06 o 
   4   6  16       66.78       76.60     11.00 o 
   5   6  16      121.92      144.37     13.20 o 
   6   6  16       18.68       38.46     12.10 o 
   7   6  16       15.10       28.06     13.86 o 
   0   7  16      211.17      232.87     19.52 o 
   1   7  16      144.01      152.33     12.18 o 
   2   7  16      989.74      888.31     21.95 o 
   3   7  16       48.36       46.27     11.07 o 
   4   7  16        0.15       -9.73     10.00 o 
   5   7  16      440.66      470.37     21.22 o 
   6   7  16       14.48       18.08     12.01 o 
   7   7  16        8.15       47.02     14.70 o 
   0   8  16       69.06       65.99     18.44 o 
   1   8  16       21.80       17.69     10.28 o 
   2   8  16      108.14      107.34     12.21 o 
   3   8  16      126.35      109.68     13.73 o 
   4   8  16       25.78       27.73     11.85 o 
   5   8  16       33.10       53.08     12.45 o 
   6   8  16       39.00       61.61     14.76 o 
   7   8  16        8.28        5.58     14.47 o 
   0   9  16       56.87       43.46     19.34 o 
   1   9  16       44.31       29.73     11.62 o 
   2   9  16     1008.55      988.98     26.71 o 
   3   9  16       19.71        8.15     12.77 o 
   4   9  16      102.28       84.79     14.86 o 
   5   9  16       36.35       28.19     12.65 o 
   6   9  16        4.60        2.23     13.99 o 
   0  10  16        0.11      -16.72     18.01 o 
   1  10  16        8.84        9.07     12.45 o 
   2  10  16        6.38        8.72     13.23 o 
   3  10  16       30.73       13.71     14.81 o 
   4  10  16      185.13      182.90     18.99 o 
   5  10  16       15.60        0.19     13.66 o 
   0  11  16       53.33       79.07     23.44 o 
   1  11  16      155.90      145.54     18.47 o 
   2  11  16      146.25      128.80     20.92 o 
   3  11  16        2.35       16.41     16.17 o 
   4  11  16       24.42       29.29     17.74 o 
   5  11  16       28.89       15.50     55.34 o 
   0  12  16        8.90       25.73     21.69 o 
   1  12  16       42.95       39.39     16.74 o 
   2  12  16       57.96       57.60     22.27 o 
   3  12  16        8.00       19.40     18.54 o 
   0  13  16        1.64       19.52     22.54 o 
   1  13  16       67.84       73.70     23.34 o 
   1   0  17        0.00       -1.92      6.92 o 
   2   0  17       35.46       30.53      7.33 o 
   3   0  17       87.13      105.21     10.68 o 
   4   0  17        4.37        9.09     10.20 o 
   5   0  17        1.16       -7.02     10.69 o 
   6   0  17       81.24      149.52     18.13 o 
   7   0  17      109.42      113.76     23.33 o 
   8   0  17        7.09       31.51     23.05 o 
   0   1  17      130.98      121.24     13.96 o 
   1   1  17      115.14      135.58      7.48 o 
   2   1  17       12.07       -2.56      5.31 o 
   3   1  17      495.36      498.17     12.39 o 
   4   1  17      132.17      135.02      9.27 o 
   5   1  17      142.16      143.38      9.63 o 
   6   1  17       89.41       81.09     11.44 o 
   7   1  17      188.95      239.21     18.23 o 
   8   1  17       17.12       14.86     14.71 o 
   0   2  17        6.05       -1.87      7.37 o 
   1   2  17       28.82       39.19      5.72 o 
   2   2  17      248.99      272.37     10.23 o 
   3   2  17      113.87      105.88      7.80 o 
   4   2  17       85.50       80.23      8.88 o 
   5   2  17       21.64       19.67      8.59 o 
   6   2  17      132.92      125.27     11.87 o 
   7   2  17       17.15       26.04     11.24 o 
   8   2  17       94.52      123.21     17.54 o 
   0   3  17      176.21      169.59     11.58 o 
   1   3  17       72.97       71.44      7.06 o 
   2   3  17      185.07      192.03      9.34 o 
   3   3  17        4.03       -6.28      6.28 o 
   4   3  17       81.24       91.51      9.01 o 
   5   3  17      176.70      172.22     13.33 o 
   6   3  17       11.12        6.78     10.10 o 
   7   3  17       40.12       42.34     12.10 o 
   8   3  17       25.70       27.82     13.27 o 
   0   4  17        8.63        4.03      8.56 o 
   1   4  17     1116.37     1151.53     19.84 o 
   2   4  17      138.17      139.23      9.79 o 
   3   4  17        2.89        8.24      7.33 o 
   4   4  17      107.43      100.01     10.66 o 
   5   4  17       19.74       22.84     10.02 o 
   6   4  17        3.74        1.21     10.63 o 
   7   4  17       18.41       39.92     11.65 o 
   8   4  17      143.57      180.76     14.92 o 
   0   5  17       24.47       38.32     11.01 o 
   1   5  17       19.66        6.13      7.53 o 
   2   5  17       28.12       13.65      7.73 o 
   3   5  17        2.14       -0.83      6.94 o 
   4   5  17       67.07       53.22     10.90 o 
   5   5  17       70.98       58.84     11.61 o 
   6   5  17        7.69       29.58     12.04 o 
   7   5  17       21.02       16.74     11.15 o 
   8   5  17       26.97       41.86     15.57 o 
   0   6  17      151.79      165.38     14.89 o 
   1   6  17      112.44      102.99     10.38 o 
   2   6  17       31.58       27.24      8.29 o 
   3   6  17      104.24       89.38     10.94 o 
   4   6  17       22.40       19.83      9.86 o 
   5   6  17       28.84       25.24     11.02 o 
   6   6  17       13.86       29.23     12.50 o 
   7   6  17       11.82       18.47     14.18 o 
   0   7  17        4.00      -13.31     13.32 o 
   1   7  17       95.60       84.26     11.11 o 
   2   7  17       21.81       19.27      9.73 o 
   3   7  17       96.98       87.81     12.70 o 
   4   7  17       90.72       65.02     12.15 o 
   5   7  17       93.18      115.57     13.70 o 
   6   7  17       19.88       10.30     12.42 o 
   7   7  17        4.21       30.46     14.77 o 
   0   8  17      157.69      140.50     21.71 o 
   1   8  17      245.61      257.18     15.66 o 
   2   8  17       68.48       67.07     12.19 o 
   3   8  17       61.77       82.29     13.27 o 
   4   8  17       29.10       22.92     12.57 o 
   5   8  17      190.03      223.12     16.88 o 
   6   8  17        9.42        7.63     12.44 o 
   0   9  17      111.25       65.27     20.92 o 
   1   9  17       19.90       17.94     12.36 o 
   2   9  17      128.55      100.96     15.94 o 
   3   9  17      131.60       96.22     15.22 o 
   4   9  17      130.25      170.13     17.39 o 
   5   9  17       95.23       83.80     15.42 o 
   6   9  17       16.21       40.47     15.57 o 
   0  10  17       69.55       96.16     23.40 o 
   1  10  17      145.81      121.40     18.40 o 
   2  10  17        4.52       18.99     14.36 o 
   3  10  17       65.91       56.15     16.82 o 
   4  10  17       16.13       17.43     14.87 o 
   5  10  17       37.46       68.14     16.45 o 
   0  11  17        1.91        4.31     20.59 o 
   1  11  17       33.26       21.23     18.34 o 
   2  11  17       32.47       10.92     18.29 o 
   3  11  17       23.17       46.25     17.48 o 
   4  11  17       23.90       23.57     17.45 o 
   0  12  17        0.01       12.15     21.93 o 
   1  12  17       33.76       32.86     16.84 o 
   2  12  17       30.87       48.04     21.92 o 
   3  12  17      113.38      128.02     22.81 o 
   0  13  17        0.79        6.23     22.33 o 
   1  13  17        8.18       11.69     28.11 o 
   0   0  18       14.83        6.93     11.93 o 
   1   0  18      197.07      219.20     13.41 o 
   2   0  18      348.50      357.21     14.83 o 
   3   0  18       36.87       28.75      9.66 o 
   4   0  18       43.03       40.82     11.41 o 
   5   0  18       39.94       24.56     10.98 o 
   6   0  18       40.06       33.96     12.97 o 
   7   0  18        1.19       -6.63     18.43 o 
   8   0  18        0.40       33.51     23.21 o 
   0   1  18        4.19       -4.28      7.52 o 
   1   1  18      142.03      135.51      8.06 o 
   2   1  18      132.04      133.51      8.61 o 
   3   1  18       77.03       88.29      8.05 o 
   4   1  18       34.82       38.32      8.22 o 
   5   1  18      622.25      618.07     16.80 o 
   6   1  18       10.30        7.99      9.91 o 
   7   1  18      103.95      106.65     15.60 o 
   8   1  18       94.64       81.15     18.92 o 
   0   2  18      173.99      182.23     12.42 o 
   1   2  18      273.27      275.68      9.98 o 
   2   2  18      339.20      357.48     12.12 o 
   3   2  18      100.81      132.50      8.93 o 
   4   2  18      320.78      321.58     14.08 o 
   5   2  18      170.25      159.41     12.15 o 
   6   2  18        1.63        7.73     10.00 o 
   7   2  18        8.86       10.60     11.28 o 
   8   2  18        4.31       -3.77     14.27 o 
   0   3  18      440.90      411.24     17.37 o 
   1   3  18       73.79       84.41      8.21 o 
   2   3  18      152.39      136.35      9.51 o 
   3   3  18       70.01       61.10      8.13 o 
   4   3  18      213.08      213.30     11.70 o 
   5   3  18      102.97       99.56     12.29 o 
   6   3  18        6.32        9.54     11.13 o 
   7   3  18       35.51       36.69     12.34 o 
   8   3  18       10.98       15.59     12.77 o 
   0   4  18      253.07      251.83     17.63 o 
   1   4  18       19.22       12.12      7.04 o 
   2   4  18       52.50       39.79      8.38 o 
   3   4  18       38.79       37.32      8.25 o 
   4   4  18      267.68      269.32     14.25 o 
   5   4  18      478.97      469.19     19.67 o 
   6   4  18       19.93        1.70     11.47 o 
   7   4  18       43.58       30.13     12.36 o 
   8   4  18        1.84       21.93     12.79 o 
   0   5  18       32.21       52.49     12.07 o 
   1   5  18       16.33       15.41      8.48 o 
   2   5  18       58.49       35.65      9.06 o 
   3   5  18      131.53      114.07     10.04 o 
   4   5  18      169.41      202.04     15.47 o 
   5   5  18       41.55       55.61     12.01 o 
   6   5  18      115.69      112.31     14.08 o 
   7   5  18       32.65       44.40     12.56 o 
   0   6  18       95.09       87.94     17.63 o 
   1   6  18      166.59      136.93     12.58 o 
   2   6  18       17.32       26.09      8.98 o 
   3   6  18       40.84       39.82      9.12 o 
   4   6  18      181.61      182.21     15.13 o 
   5   6  18       22.25       17.59     11.69 o 
   6   6  18       62.48       54.07     13.80 o 
   7   6  18        3.80        5.80     11.77 o 
   0   7  18      870.35      781.96     32.93 o 
   1   7  18       56.41       47.73     10.94 o 
   2   7  18       27.83       37.78      9.67 o 
   3   7  18       32.06       25.25     10.31 o 
   4   7  18      122.31      108.41     13.86 o 
   5   7  18        9.38       18.17     12.12 o 
   6   7  18       41.07       56.21     14.65 o 
   7   7  18        5.29       27.31     15.37 o 
   0   8  18       20.65      -16.42     16.42 o 
   1   8  18      134.12      145.39     15.04 o 
   2   8  18       25.27       12.70     11.41 o 
   3   8  18       28.68       27.06     12.63 o 
   4   8  18      113.94      123.00     15.98 o 
   5   8  18       68.75       72.42     14.10 o 
   6   8  18       16.28       16.55     13.40 o 
   0   9  18      107.67       89.19     23.03 o 
   1   9  18       63.83       54.56     14.52 o 
   2   9  18      169.14      177.58     15.61 o 
   3   9  18        4.98       12.92     14.00 o 
   4   9  18       28.27       58.17     15.59 o 
   5   9  18      178.88      198.98     19.15 o 
   6   9  18       39.28       48.26     15.01 o 
   0  10  18       69.39       68.89     22.24 o 
   1  10  18      125.23       98.33     15.73 o 
   2  10  18       25.66       -0.26     15.23 o 
   3  10  18       85.95       80.05     17.83 o 
   4  10  18        9.11        7.23     15.70 o 
   5  10  18        9.37       18.27     15.71 o 
   0  11  18        1.24      -16.03     20.78 o 
   1  11  18        7.14        9.52     16.00 o 
   2  11  18      145.44      143.40     23.54 o 
   3  11  18       11.38       38.42     17.47 o 
   4  11  18        3.72      -17.35     17.35 o 
   0  12  18        3.10       22.81     22.96 o 
   1  12  18       70.16       40.61     17.71 o 
   2  12  18       81.51       49.90     23.30 o 
   3  12  18       24.79       -2.78     20.62 o 
   1   0  19      492.36      517.68     19.58 o 
   2   0  19        9.00        6.95      8.39 o 
   3   0  19      243.60      298.19     21.52 o 
   4   0  19        8.36        9.12     11.19 o 
   5   0  19        5.47        9.88     11.19 o 
   6   0  19       11.87        0.77     11.37 o 
   7   0  19       15.89        0.99     20.59 o 
   8   0  19      110.89      111.28     27.44 o 
   0   1  19      747.32      829.50     29.72 o 
   1   1  19      328.31      362.71     11.67 o 
   2   1  19      371.29      388.09     12.69 o 
   3   1  19      167.68      181.28     10.27 o 
   4   1  19      357.75      362.23     13.81 o 
   5   1  19       30.72        2.34      8.68 o 
   6   1  19       51.67       45.31     11.98 o 
   7   1  19       70.03       90.40     15.33 o 
   8   1  19       16.77       39.74     18.18 o 
   0   2  19      141.72      147.30     12.78 o 
   1   2  19      105.73       83.09      7.74 o 
   2   2  19       95.67      108.10      9.00 o 
   3   2  19       41.08       36.67      8.45 o 
   4   2  19       62.20       56.40      8.98 o 
   5   2  19       71.72       49.89     12.02 o 
   6   2  19      181.04      165.06     14.11 o 
   7   2  19       44.09       15.06     12.11 o 
   8   2  19       21.40       25.24     15.61 o 
   0   3  19      192.51      207.05     14.90 o 
   1   3  19      420.87      416.09     13.83 o 
   2   3  19       66.80       62.83      9.13 o 
   3   3  19       44.32       44.97      8.67 o 
   4   3  19      450.85      468.41     16.25 o 
   5   3  19       53.94       47.77     12.04 o 
   6   3  19      199.93      233.49     17.51 o 
   7   3  19        6.01       18.71     12.67 o 
   8   3  19       40.57       71.81     15.09 o 
   0   4  19       25.21       24.59     10.86 o 
   1   4  19       79.16       73.23      9.07 o 
   2   4  19       39.23       30.04      8.53 o 
   3   4  19       35.33       32.99      8.28 o 
   4   4  19        0.76       13.98      9.49 o 
   5   4  19       48.77       56.55     11.92 o 
   6   4  19        8.20        5.47     12.16 o 
   7   4  19       34.24       29.23     13.18 o 
   0   5  19       38.16       34.81     12.64 o 
   1   5  19       78.16       65.21      9.80 o 
   2   5  19      181.36      211.49     15.88 o 
   3   5  19       23.13       30.14      9.05 o 
   4   5  19      138.42      132.69     13.62 o 
   5   5  19        6.29        4.41     11.23 o 
   6   5  19       25.43       26.55     12.94 o 
   7   5  19       14.15       19.81     12.95 o 
   0   6  19      198.64      166.11     17.86 o 
   1   6  19       94.46       95.14     11.20 o 
   2   6  19       71.15       96.98     11.26 o 
   3   6  19       57.95       63.84      9.76 o 
   4   6  19      170.42      151.69     15.19 o 
   5   6  19      120.09      117.94     14.57 o 
   6   6  19        0.29       17.84     13.52 o 
   7   6  19        5.92        8.98     12.38 o 
   0   7  19      107.37      106.81     18.74 o 
   1   7  19      162.79      136.25     13.55 o 
   2   7  19        1.04       18.05      9.75 o 
   3   7  19        5.21        9.72     10.83 o 
   4   7  19       18.95       18.68     11.95 o 
   5   7  19       31.53       26.02     13.56 o 
   6   7  19       61.29       80.98     16.45 o 
   0   8  19       43.51       58.18     20.94 o 
   1   8  19       45.34       40.56     12.87 o 
   2   8  19       56.01       18.53     11.96 o 
   3   8  19        4.98       16.44     13.35 o 
   4   8  19      164.68      179.54     17.59 o 
   5   8  19      183.87      196.45     18.46 o 
   6   8  19       70.85       77.89     15.48 o 
   0   9  19       31.63       26.55     22.69 o 
   1   9  19      118.87      111.77     18.14 o 
   2   9  19       43.14       49.67     13.76 o 
   3   9  19        9.32        9.80     14.58 o 
   4   9  19       42.12       59.24     16.92 o 
   5   9  19       23.20       22.02     15.19 o 
   0  10  19        9.41       -3.19     19.38 o 
   1  10  19        2.55       -5.94     13.71 o 
   2  10  19       18.02       14.64     14.17 o 
   3  10  19       33.69       14.36     16.54 o 
   4  10  19       74.23       48.89     19.02 o 
   5  10  19        8.90       25.54     16.33 o 
   0  11  19       18.38        2.40     24.21 o 
   1  11  19        6.76      -10.22     16.27 o 
   2  11  19       88.53      109.78     23.20 o 
   3  11  19       14.47       -9.03     17.54 o 
   4  11  19       12.70       13.02     20.57 o 
   0  12  19        8.41       20.86     23.58 o 
   1  12  19       23.66       38.53     18.38 o 
   2  12  19        2.61       22.79     22.14 o 
   0   0  20      914.15      998.41     36.68 o 
   1   0  20      132.48      115.10     13.41 o 
   2   0  20      309.43      305.30     18.65 o 
   3   0  20       28.36       28.46     11.66 o 
   4   0  20        7.66       -0.20     11.40 o 
   5   0  20       58.52       42.48     13.02 o 
   6   0  20       66.64       79.38     14.08 o 
   7   0  20       40.01        1.38     21.74 o 
   8   0  20       37.41       15.17     28.90 o 
   0   1  20      362.02      425.21     31.36 o 
   1   1  20      263.07      240.19     11.66 o 
   2   1  20      277.42      268.94     12.26 o 
   3   1  20       48.54       33.87      8.64 o 
   4   1  20      139.58      104.64     10.89 o 
   5   1  20      105.24       87.98     11.36 o 
   6   1  20       94.31       89.63     12.69 o 
   7   1  20       15.42       26.30     14.60 o 
   8   1  20      175.23      219.59     25.96 o 
   0   2  20     1195.13     1254.45     29.93 o 
   1   2  20      538.54      567.26     14.83 o 
   2   2  20       72.21       72.04      9.24 o 
   3   2  20       63.09       75.77      9.87 o 
   4   2  20      116.35      108.97     12.86 o 
   5   2  20        7.23       15.17      9.47 o 
   6   2  20       40.64       30.34     11.74 o 
   7   2  20        2.88       11.07     13.16 o 
   8   2  20       44.54       56.91     18.01 o 
   0   3  20      262.09      261.23     16.78 o 
   1   3  20      178.81      154.15     10.72 o 
   2   3  20       78.04       67.80      9.62 o 
   3   3  20       30.29       25.86      8.79 o 
   4   3  20      487.66      477.16     17.37 o 
   5   3  20      181.22      210.62     15.92 o 
   6   3  20       41.94       51.72     13.41 o 
   7   3  20       33.82       55.11     14.50 o 
   0   4  20      804.49      742.06     29.80 o 
   1   4  20       81.97       81.34      9.92 o 
   2   4  20       10.75        7.34      8.73 o 
   3   4  20      206.12      224.72     12.94 o 
   4   4  20      149.56      146.05     11.48 o 
   5   4  20      312.34      343.30     19.51 o 
   6   4  20       15.65       26.86     13.50 o 
   7   4  20        6.01        6.88     12.87 o 
   0   5  20      314.13      334.45     22.24 o 
   1   5  20      129.13      105.87     12.41 o 
   2   5  20      338.59      367.12     17.93 o 
   3   5  20        2.86       -1.06      8.94 o 
   4   5  20       26.04       32.37     10.69 o 
   5   5  20       23.97       35.58     12.63 o 
   6   5  20        7.10        5.92     13.06 o 
   7   5  20        2.04       15.04     13.45 o 
   0   6  20      380.62      374.77     40.37 o 
   1   6  20      121.11      140.58     13.34 o 
   2   6  20       69.79       77.59     11.29 o 
   3   6  20       16.76        9.31      9.05 o 
   4   6  20       48.30       24.99     12.12 o 
   5   6  20      102.12      112.52     15.40 o 
   6   6  20       26.27       47.21     15.37 o 
   7   6  20       30.86       39.93     14.51 o 
   0   7  20       10.72        3.13     16.03 o 
   1   7  20       85.50       83.28     13.05 o 
   2   7  20       80.23       90.05     12.00 o 
   3   7  20      190.55      180.39     15.30 o 
   4   7  20       14.71       12.72     12.59 o 
   5   7  20       13.16       18.50     13.37 o 
   6   7  20        3.81       -6.14     13.67 o 
   0   8  20      115.63      136.78     24.47 o 
   1   8  20      416.57      407.13     21.42 o 
   2   8  20       73.78       92.53     14.89 o 
   3   8  20       30.66       22.43     12.66 o 
   4   8  20       23.15       29.70     14.92 o 
   5   8  20       19.47       33.46     14.89 o 
   6   8  20       18.83       42.78     15.13 o 
   0   9  20      115.93      128.47     25.07 o 
   1   9  20       22.03       28.51     14.16 o 
   2   9  20        4.61       -0.95     12.72 o 
   3   9  20       97.30      118.77     18.52 o 
   4   9  20       17.91        9.07     17.26 o 
   5   9  20        6.31       19.11     15.61 o 
   0  10  20        0.11       65.65     23.06 o 
   1  10  20       55.60       29.26     15.04 o 
   2  10  20       17.10       15.97     14.54 o 
   3  10  20       57.82       62.78     19.24 o 
   4  10  20        6.37       -4.81     17.59 o 
   0  11  20        0.16       -3.47     21.38 o 
   1  11  20       26.37       50.40     18.38 o 
   2  11  20       28.06       54.93     21.59 o 
   3  11  20       75.84       41.87     23.13 o 
   0  12  20       15.78       33.09     25.38 o 
   1  12  20        4.20       16.72     18.22 o 
   1   0  21      490.40      550.78     22.59 o 
   2   0  21       73.07       59.45     15.23 o 
   3   0  21        0.04       -6.90     12.96 o 
   4   0  21        0.31        5.20     12.48 o 
   5   0  21      262.81      250.21     19.25 o 
   6   0  21        7.84        8.90     14.86 o 
   7   0  21        3.89       24.30     26.09 o 
   0   1  21      161.38      173.39     15.46 o 
   1   1  21      304.44      303.74     13.15 o 
   2   1  21      101.44       92.90     12.39 o 
   3   1  21       14.37        8.21      8.81 o 
   4   1  21       17.34       -2.32      9.09 o 
   5   1  21      192.60      172.97     13.66 o 
   6   1  21       62.74       67.43     12.79 o 
   7   1  21       29.51       19.68     14.56 o 
   0   2  21      739.40      691.23     32.68 o 
   1   2  21      428.06      439.77     20.30 o 
   2   2  21       83.01       84.13     10.02 o 
   3   2  21      223.17      224.53     13.52 o 
   4   2  21      409.90      398.99     16.44 o 
   5   2  21      160.90      161.60     12.49 o 
   6   2  21       21.89       27.52     13.28 o 
   7   2  21       23.03       32.13     13.95 o 
   0   3  21       36.66       45.08     12.72 o 
   1   3  21      215.79      220.37     13.12 o 
   2   3  21       24.49       36.78      9.41 o 
   3   3  21      222.14      239.12     14.09 o 
   4   3  21       19.31       21.61      9.97 o 
   5   3  21      218.60      205.26     14.42 o 
   6   3  21       12.31       18.74     13.75 o 
   7   3  21       31.04       46.00     14.63 o 
   0   4  21      231.73      217.83     19.55 o 
   1   4  21       82.30       86.60     11.30 o 
   2   4  21      135.70      129.67     11.84 o 
   3   4  21       41.89       30.30      9.81 o 
   4   4  21      110.77      106.59     10.92 o 
   5   4  21       38.16       49.20     13.45 o 
   6   4  21        8.84        9.79     13.20 o 
   7   4  21        0.62       21.23     13.48 o 
   0   5  21      107.10       92.78     17.40 o 
   1   5  21      628.31      626.47     24.81 o 
   2   5  21      177.97      171.35     13.28 o 
   3   5  21       14.58        7.59      9.79 o 
   4   5  21      140.81      124.95     14.43 o 
   5   5  21      238.01      225.01     17.41 o 
   6   5  21        0.09       16.11     13.90 o 
   7   5  21       70.44       92.21     16.06 o 
   0   6  21       83.53       86.59     19.60 o 
   1   6  21      251.39      241.92     15.58 o 
   2   6  21       22.77       16.11     10.55 o 
   3   6  21       34.16       32.05     10.94 o 
   4   6  21       89.16       84.35     15.44 o 
   5   6  21        6.42       -2.76     12.87 o 
   6   6  21       52.68       59.16     15.47 o 
   0   7  21        0.86      -12.56     14.94 o 
   1   7  21      631.86      642.25     23.76 o 
   2   7  21      189.28      181.36     16.53 o 
   3   7  21       24.65        7.00     11.09 o 
   4   7  21      100.93      105.42     15.87 o 
   5   7  21       62.43       66.56     15.37 o 
   6   7  21       14.33       33.52     15.65 o 
   0   8  21        1.90       -9.17     19.24 o 
   1   8  21       12.11       22.38     13.43 o 
   2   8  21      147.18      126.21     16.71 o 
   3   8  21       70.89       50.15     14.51 o 
   4   8  21       49.43       25.80     15.63 o 
   5   8  21       11.52       23.37     15.77 o 
   0   9  21        0.04       -6.61     20.15 o 
   1   9  21        0.67       -8.97     13.19 o 
   2   9  21       33.84       39.81     15.10 o 
   3   9  21       47.49       57.58     18.03 o 
   4   9  21       40.99       60.40     18.80 o 
   5   9  21       21.94       23.61     16.59 o 
   0  10  21       13.28       10.35     21.79 o 
   1  10  21        3.67       12.06     14.99 o 
   2  10  21      140.25      166.89     19.98 o 
   3  10  21        9.18       21.30     19.66 o 
   4  10  21       21.74       29.23     18.75 o 
   0  11  21        0.74       -6.45     22.24 o 
   1  11  21       30.36       19.51     17.66 o 
   2  11  21       32.84       49.26     23.41 o 
   3  11  21       40.61       11.47     22.10 o 
   0   0  22     4666.21     4466.13    103.66 o 
   1   0  22       65.37       68.20     14.09 o 
   2   0  22       29.41       18.31     13.18 o 
   3   0  22        4.13      -12.70     12.70 o 
   4   0  22       52.01       48.96     14.98 o 
   5   0  22       51.19       49.99     16.70 o 
   6   0  22        1.41       -3.84     15.06 o 
   7   0  22       23.54       40.51     28.32 o 
   0   1  22     1629.11     1657.56     42.64 o 
   1   1  22      313.16      341.69     14.47 o 
   2   1  22      117.60       88.03     10.72 o 
   3   1  22       60.97       58.53     11.32 o 
   4   1  22      406.39      353.24     17.73 o 
   5   1  22       74.52       83.67     13.82 o 
   6   1  22       28.27       30.55     12.69 o 
   7   1  22        3.24        8.75     13.69 o 
   0   2  22     2578.67     2737.90     47.49 o 
   1   2  22      122.01      125.82     11.46 o 
   2   2  22       34.61       32.85      9.87 o 
   3   2  22      196.80      200.62     15.74 o 
   4   2  22      115.42      115.64     12.25 o 
   5   2  22       11.01       17.77     10.26 o 
   6   2  22       29.16       29.46     14.17 o 
   7   2  22        3.97       20.45     14.51 o 
   0   3  22     1248.98     1209.88     32.74 o 
   1   3  22     1192.48     1182.01     24.17 o 
   2   3  22       25.90       40.29     10.36 o 
   3   3  22       37.48       26.03     10.47 o 
   4   3  22       83.20       73.34     11.83 o 
   5   3  22       26.34       28.95     12.60 o 
   6   3  22       14.06        8.77     13.85 o 
   7   3  22        4.13       25.04     15.46 o 
   0   4  22       18.33       13.33     14.12 o 
   1   4  22      445.40      489.03     21.70 o 
   2   4  22      156.87      169.76     13.63 o 
   3   4  22      228.24      210.63     13.81 o 
   4   4  22       16.29        6.98     10.08 o 
   5   4  22       96.15       86.18     15.56 o 
   6   4  22        5.09       30.03     15.22 o 
   7   4  22       20.21       45.54     15.05 o 
   0   5  22      753.42      720.08     43.53 o 
   1   5  22      109.11       99.57     14.33 o 
   2   5  22       48.01       53.93     11.56 o 
   3   5  22       22.19       39.98      9.77 o 
   4   5  22       14.88       32.85     12.26 o 
   5   5  22       49.21       40.85     14.64 o 
   6   5  22       30.23       44.86     15.18 o 
   7   5  22        5.48        3.06     14.92 o 
   0   6  22      101.58       96.22     27.37 o 
   1   6  22      251.27      234.50     16.96 o 
   2   6  22      102.54       83.22     13.97 o 
   3   6  22      101.45       48.55     12.22 o 
   4   6  22       46.46       47.20     12.52 o 
   5   6  22       30.80       38.73     14.85 o 
   6   6  22       24.15       15.36     14.50 o 
   0   7  22       58.13       16.41     18.95 o 
   1   7  22        1.03      -11.73     11.73 o 
   2   7  22      161.72      144.13     15.19 o 
   3   7  22      207.09      211.46     18.99 o 
   4   7  22        0.35        6.83     13.49 o 
   5   7  22       25.82       32.67     18.48 o 
   6   7  22        3.74       17.59     15.50 o 
   0   8  22        0.21       -8.62     19.48 o 
   1   8  22       66.31       21.17     14.62 o 
   2   8  22       43.28       42.91     12.71 o 
   3   8  22       56.02       40.56     15.92 o 
   4   8  22       71.94       53.37     16.89 o 
   5   8  22        8.00       -2.67     15.64 o 
   0   9  22       60.01       81.09     24.11 o 
   1   9  22        1.54        6.71     14.58 o 
   2   9  22        7.22       30.47     15.79 o 
   3   9  22      124.62      134.36     22.66 o 
   4   9  22        1.25      -11.78     16.95 o 
   0  10  22        1.82       36.77     23.32 o 
   1  10  22       54.61       98.20     19.56 o 
   2  10  22        3.27        0.42     16.26 o 
   3  10  22       13.93       18.30     20.64 o 
   4  10  22       12.92      -58.60     58.60 o 
   0  11  22       62.41       81.56     27.09 o 
   1  11  22        4.18        8.74     17.82 o 
   2  11  22        8.90       19.47     21.88 o 
   1   0  23     2337.85     2366.62     46.93 o 
   2   0  23       15.59       18.91     13.51 o 
   3   0  23      272.27      280.42     27.62 o 
   4   0  23       68.82       74.82     17.36 o 
   5   0  23       29.43       25.68     15.28 o 
   6   0  23        5.59       13.40     16.36 o 
   7   0  23        0.37       26.45     28.35 o 
   0   1  23      388.86      369.11     23.19 o 
   1   1  23       67.50       61.98     10.47 o 
   2   1  23       77.63       84.16     11.88 o 
   3   1  23      225.05      223.87     15.46 o 
   4   1  23      315.67      346.08     18.21 o 
   5   1  23      160.73      150.14     14.92 o 
   6   1  23        5.65       26.34     13.84 o 
   7   1  23       19.69       26.95     15.17 o 
   0   2  23      931.51      966.62     32.10 o 
   1   2  23     1433.55     1362.86     26.61 o 
   2   2  23      653.30      687.45     25.66 o 
   3   2  23       58.37       39.21     11.57 o 
   4   2  23       65.64       71.96     11.82 o 
   5   2  23       88.16       72.00     12.42 o 
   6   2  23       30.24       14.11     14.48 o 
   7   2  23       17.61       18.01     15.77 o 
   0   3  23      707.71      738.53     30.81 o 
   1   3  23       11.17       28.96     10.46 o 
   2   3  23       10.61       22.97     10.50 o 
   3   3  23       35.79       18.26     11.65 o 
   4   3  23      120.70       91.91     12.96 o 
   5   3  23      204.86      204.73     17.28 o 
   6   3  23       54.72       49.09     15.54 o 
   7   3  23       39.39       38.78     16.76 o 
   0   4  23      262.05      278.95     22.15 o 
   1   4  23      897.36      912.22     25.79 o 
   2   4  23       35.55       13.27     10.92 o 
   3   4  23      113.92       84.42     12.53 o 
   4   4  23       28.79       35.12     11.52 o 
   5   4  23       67.28       46.60     14.81 o 
   6   4  23        8.06       17.63     15.18 o 
   7   4  23       59.77       74.04     16.95 o 
   0   5  23       23.40       30.27     17.31 o 
   1   5  23        9.98       -1.69     11.24 o 
   2   5  23      253.80      264.39     16.49 o 
   3   5  23      149.58      131.72     12.74 o 
   4   5  23       41.70       41.24     13.15 o 
   5   5  23        2.42       29.03     14.83 o 
   6   5  23       12.86       -2.35     14.29 o 
   0   6  23        6.90       -2.37     17.69 o 
   1   6  23       60.32       52.96     14.51 o 
   2   6  23       29.17       17.87     11.06 o 
   3   6  23      104.46      115.54     14.94 o 
   4   6  23        4.74       27.97     12.90 o 
   5   6  23       21.81        4.43     14.62 o 
   6   6  23        8.27        5.33     14.92 o 
   0   7  23       74.32       54.20     18.60 o 
   1   7  23        7.06       -4.21     12.40 o 
   2   7  23      133.40      170.81     16.01 o 
   3   7  23       54.79       53.25     12.46 o 
   4   7  23       59.64       61.67     16.24 o 
   5   7  23        4.25       10.35     14.98 o 
   0   8  23        2.77       24.09     21.09 o 
   1   8  23       18.12        8.46     14.54 o 
   2   8  23       34.45       54.13     13.58 o 
   3   8  23       57.91       74.23     17.68 o 
   4   8  23       32.39       36.99     18.25 o 
   5   8  23       19.01       61.56     18.90 o 
   0   9  23       56.92       62.72     23.90 o 
   1   9  23        3.01        3.44     15.21 o 
   2   9  23       58.16       41.52     17.56 o 
   3   9  23       38.24       28.86     19.22 o 
   4   9  23       21.44       39.90     21.04 o 
   0  10  23        0.59       18.08     23.30 o 
   1  10  23        5.55       20.07     16.43 o 
   2  10  23       30.25       20.07     17.43 o 
   3  10  23       21.31       48.35     21.61 o 
   0  11  23       35.72       41.80     26.68 o 
   1  11  23       14.99       31.93     19.81 o 
   0   0  24      356.90      373.19     56.43 o 
   1   0  24      525.67      506.90     28.24 o 
   2   0  24       83.59       78.82     17.05 o 
   3   0  24        5.04      -10.01     14.79 o 
   4   0  24      133.22       67.31     19.38 o 
   5   0  24        7.89       -5.06     15.12 o 
   6   0  24        3.50        3.31     18.37 o 
   7   0  24      134.16      119.04     34.46 o 
   0   1  24       88.08       87.41     18.98 o 
   1   1  24     2792.07     2853.95     40.24 o 
   2   1  24        8.93        2.33     10.34 o 
   3   1  24      425.19      384.02     24.99 o 
   4   1  24       76.56       69.07     13.75 o 
   5   1  24       30.34       45.15     11.55 o 
   6   1  24        9.29        4.16     12.34 o 
   7   1  24       43.39       37.28     15.57 o 
   0   2  24        6.91       -2.87     13.57 o 
   1   2  24      431.90      448.01     17.55 o 
   2   2  24       72.48       56.20     12.06 o 
   3   2  24       38.16       33.08     11.69 o 
   4   2  24      177.38      199.91     14.97 o 
   5   2  24        8.01        7.77     11.55 o 
   6   2  24        5.97       -4.68     15.11 o 
   7   2  24       46.97       39.94     17.18 o 
   0   3  24      677.11      702.16     33.80 o 
   1   3  24      305.22      279.67     15.94 o 
   2   3  24      310.87      297.49     18.91 o 
   3   3  24      654.27      600.92     23.79 o 
   4   3  24       27.87       38.33     10.86 o 
   5   3  24       24.68       46.88     14.40 o 
   6   3  24       36.85       38.17     16.54 o 
   7   3  24        5.86       49.10     36.24 o 
   0   4  24        0.01      -14.19     14.19 o 
   1   4  24      384.60      395.22     19.34 o 
   2   4  24      107.74      115.64     14.01 o 
   3   4  24      103.73       78.76     13.88 o 
   4   4  24      184.49      188.60     16.16 o 
   5   4  24       72.01       58.98     14.10 o 
   6   4  24       14.59        6.14     15.77 o 
   0   5  24      689.57      616.30     35.48 o 
   1   5  24       76.16       57.60     13.08 o 
   2   5  24      169.20      152.55     15.45 o 
   3   5  24       25.90        9.43     11.49 o 
   4   5  24       49.85       49.63     12.50 o 
   5   5  24       26.45       49.14     16.46 o 
   6   5  24       11.39       15.09     15.50 o 
   0   6  24      399.89      365.32     33.54 o 
   1   6  24       52.05       57.64     14.83 o 
   2   6  24        6.20       11.14     12.08 o 
   3   6  24       37.04       36.35     13.85 o 
   4   6  24      126.44      160.50     17.10 o 
   5   6  24        8.87       16.21     15.27 o 
   6   6  24       10.48       15.86     16.70 o 
   0   7  24        2.55       -7.95     17.19 o 
   1   7  24       12.36       14.89     13.33 o 
   2   7  24       65.73       47.67     13.97 o 
   3   7  24       82.94       54.49     13.47 o 
   4   7  24      105.58       99.10     18.74 o 
   5   7  24       26.14       38.50     17.05 o 
   0   8  24        2.46       -0.12     20.95 o 
   1   8  24       26.60       16.54     15.04 o 
   2   8  24       39.36       37.02     14.33 o 
   3   8  24       47.46       48.45     17.81 o 
   4   8  24       37.12       68.87     20.67 o 
   0   9  24        0.24        0.81     22.65 o 
   1   9  24       41.79       55.20     17.48 o 
   2   9  24       34.58       53.14     18.42 o 
   3   9  24       29.73       53.10     21.78 o 
   4   9  24       15.38       -8.92     20.13 o 
   0  10  24        0.07       26.71     24.12 o 
   1  10  24       38.36       52.16     18.25 o 
   2  10  24        3.32       19.21     17.82 o 
   1   0  25      479.72      509.08     28.76 o 
   2   0  25       14.74        5.84     17.60 o 
   3   0  25     1312.47     1310.71     48.22 o 
   4   0  25       49.09       28.77     18.00 o 
   5   0  25        0.04       -7.64     22.96 o 
   6   0  25      102.67       95.96     22.15 o 
   7   0  25        8.83       61.15     68.29 o 
   0   1  25       35.35       50.53     15.88 o 
   1   1  25      203.29      200.41     14.41 o 
   2   1  25       75.80       56.55     12.91 o 
   3   1  25       71.92       69.96     15.35 o 
   4   1  25        9.38       -8.57     11.96 o 
   5   1  25        2.92        5.80     11.57 o 
   6   1  25       41.40       64.12     15.48 o 
   0   2  25     1092.17     1066.90     40.52 o 
   1   2  25       50.43       49.05     11.80 o 
   2   2  25      156.19      170.28     14.94 o 
   3   2  25      647.17      617.78     24.83 o 
   4   2  25       43.73       40.95     12.11 o 
   5   2  25       11.32       24.21     12.38 o 
   6   2  25       24.57       29.54     16.49 o 
   0   3  25      141.37      119.92     19.86 o 
   1   3  25       45.62       60.22     12.91 o 
   2   3  25       81.64       60.37     13.03 o 
   3   3  25       98.46       97.62     14.76 o 
   4   3  25       37.32       42.04     11.65 o 
   5   3  25       22.98       17.97     12.43 o 
   6   3  25        3.93        2.13     16.48 o 
   0   4  25      343.70      389.57     30.73 o 
   1   4  25      141.16      154.40     17.01 o 
   2   4  25      122.72      142.75     15.27 o 
   3   4  25        6.56       14.92     12.52 o 
   4   4  25      124.76      164.45     15.81 o 
   5   4  25      154.16      149.16     17.61 o 
   6   4  25        2.75       29.58     17.46 o 
   0   5  25       79.11       77.68     26.57 o 
   1   5  25      235.43      239.34     17.78 o 
   2   5  25      159.36      129.08     17.06 o 
   3   5  25       36.14       60.32     13.58 o 
   4   5  25      255.17      278.25     17.53 o 
   5   5  25       74.81       79.18     18.27 o 
   6   5  25       53.90       47.13     17.81 o 
   0   6  25        0.37        9.97     18.70 o 
   1   6  25       47.37       34.34     14.83 o 
   2   6  25       58.95       67.88     13.98 o 
   3   6  25       16.42       28.23     14.10 o 
   4   6  25      209.97      217.76     20.19 o 
   5   6  25       26.95       23.26     17.36 o 
   0   7  25        0.43        7.81     18.30 o 
   1   7  25      108.95       70.73     15.83 o 
   2   7  25      145.24      184.80     18.23 o 
   3   7  25        3.28      -13.25     13.25 o 
   4   7  25       69.90       82.17     19.63 o 
   5   7  25        9.77       24.32     18.78 o 
   0   8  25        0.30      -16.03     22.41 o 
   1   8  25        2.58        7.26     15.36 o 
   2   8  25       32.63       62.36     14.98 o 
   3   8  25       16.72       23.89     14.08 o 
   4   8  25       36.52       71.50     21.77 o 
   0   9  25       15.49       45.16     24.77 o 
   1   9  25       28.44       41.17     17.55 o 
   2   9  25       27.35       45.34     18.90 o 
   3   9  25        3.43      -12.85     19.09 o 
   0  10  25        0.15       24.90     25.85 o 
   1  10  25       28.65       27.35     18.38 o 
   2  10  25       57.43       69.96     19.96 o 
   0   0  26        2.81      -11.16     21.77 o 
   1   0  26       92.44       83.52     19.56 o 
   2   0  26      421.66      381.20     28.48 o 
   3   0  26      217.21      226.57     24.82 o 
   4   0  26       19.66       41.80     19.42 o 
   5   0  26       33.43       39.12     20.02 o 
   6   0  26        1.54      -10.96     19.30 o 
   0   1  26      108.37      118.38     21.11 o 
   1   1  26      130.83      133.74     14.39 o 
   2   1  26      243.25      237.48     18.77 o 
   3   1  26       19.65       25.27     13.04 o 
   4   1  26       18.67       15.16     13.12 o 
   5   1  26       10.16        1.70     12.06 o 
   6   1  26        0.99       -1.63     14.55 o 
   0   2  26       55.36        8.41     16.21 o 
   1   2  26      164.32      140.73     14.47 o 
   2   2  26      264.54      189.35     16.32 o 
   3   2  26       43.30       37.02     14.08 o 
   4   2  26      136.64      133.22     15.61 o 
   5   2  26       16.38        6.42     13.50 o 
   6   2  26       27.60       38.50     20.02 o 
   0   3  26      296.11      301.52     25.57 o 
   1   3  26      195.13      205.82     18.43 o 
   2   3  26       72.13       43.45     12.91 o 
   3   3  26       64.05       63.27     14.24 o 
   4   3  26       52.58       54.32     13.05 o 
   5   3  26       21.63       29.60     12.82 o 
   6   3  26       20.52       41.04     17.58 o 
   0   4  26      152.27      150.19     23.73 o 
   1   4  26      637.17      666.69     29.76 o 
   2   4  26      126.98      135.35     15.55 o 
   3   4  26      149.58      175.67     16.81 o 
   4   4  26      129.08      134.04     16.00 o 
   5   4  26       63.49       24.02     15.52 o 
   6   4  26       48.57       54.59     18.51 o 
   0   5  26       15.61      -19.92     19.92 o 
   1   5  26       79.45       79.56     15.66 o 
   2   5  26       31.01       14.96     13.24 o 
   3   5  26      176.96      214.95     17.89 o 
   4   5  26       51.75       49.04     13.25 o 
   5   5  26       40.44       41.05     17.44 o 
   0   6  26        0.16       19.50     21.75 o 
   1   6  26      178.99      193.50     19.17 o 
   2   6  26       81.43       90.62     15.86 o 
   3   6  26       50.84       56.56     16.23 o 
   4   6  26      162.31      186.06     19.97 o 
   5   6  26       15.36        7.12     17.36 o 
   0   7  26       76.15      111.27     23.15 o 
   1   7  26       43.73       30.10     15.00 o 
   2   7  26       66.38       77.51     15.74 o 
   3   7  26      311.03      347.61     24.25 o 
   4   7  26       26.90       13.38     17.35 o 
   0   8  26        8.14        0.54     25.00 o 
   1   8  26        0.61       11.19     16.62 o 
   2   8  26      110.56      150.24     17.75 o 
   3   8  26       14.61        1.39     13.95 o 
   4   8  26       50.38       82.46     22.89 o 
   0   9  26        7.61        1.64     23.70 o 
   1   9  26       11.27       11.42     17.19 o 
   2   9  26        1.62       16.92     18.98 o 
   3   9  26       26.45       38.68     55.54 o 
   0  10  26        1.74       15.75     25.84 o 
   1   0  27        2.60      -10.10     16.34 o 
   2   0  27        5.10       15.03     18.18 o 
   3   0  27      148.67      105.52     21.52 o 
   4   0  27       27.78       29.42     21.35 o 
   5   0  27        1.07      -16.82     19.54 o 
   6   0  27        0.62        7.60     20.57 o 
   0   1  27      117.08       87.15     20.01 o 
   1   1  27       59.18       48.20     13.39 o 
   2   1  27       97.06       88.82     15.82 o 
   3   1  27       47.73       36.78     14.03 o 
   4   1  27       60.52       70.55     15.24 o 
   5   1  27       23.85        7.17     13.35 o 
   6   1  27        0.12       11.80     14.40 o 
   0   2  27        3.64        2.25     15.59 o 
   1   2  27       55.65       52.20     13.39 o 
   2   2  27       18.96       31.81     13.57 o 
   3   2  27      193.78      199.66     19.11 o 
   4   2  27       18.54       -2.60     13.09 o 
   5   2  27        6.58        3.13     14.01 o 
   6   2  27        2.83       -4.00     15.73 o 
   0   3  27       15.89       -0.75     17.69 o 
   1   3  27       12.38       22.21     13.17 o 
   2   3  27       17.41       38.04     13.61 o 
   3   3  27        6.58       -6.04     12.86 o 
   4   3  27       82.78       75.99     14.40 o 
   5   3  27       22.47       18.00     13.39 o 
   6   3  27        1.26       39.09     18.89 o 
   0   4  27      151.66      140.51     24.63 o 
   1   4  27       22.88       26.59     13.28 o 
   2   4  27       54.21       50.55     14.80 o 
   3   4  27      119.51      111.08     16.25 o 
   4   4  27       20.99        5.20     13.62 o 
   5   4  27        8.51       10.99     15.97 o 
   0   5  27      165.16      143.47     34.91 o 
   1   5  27       89.59       80.30     16.00 o 
   2   5  27      177.50      172.06     18.22 o 
   3   5  27       74.03       72.46     15.72 o 
   4   5  27       27.21       43.21     13.86 o 
   5   5  27       48.77       56.35     18.98 o 
   0   6  27       35.52       53.04     24.62 o 
   1   6  27       46.00       55.10     16.60 o 
   2   6  27       38.93       63.07     16.04 o 
   3   6  27       85.87       94.64     17.49 o 
   4   6  27       50.51       43.26     17.05 o 
   0   7  27      202.54      182.68     27.26 o 
   1   7  27        4.19        4.61     14.73 o 
   2   7  27       45.85       29.29     15.65 o 
   3   7  27       47.63       16.58     16.76 o 
   4   7  27        4.54        0.54     17.91 o 
   0   8  27        0.17       39.98     25.96 o 
   1   8  27        0.05       14.10     16.62 o 
   2   8  27        5.10       26.00     15.60 o 
   3   8  27       55.92       76.62     16.43 o 
   0   9  27      118.07      143.19     31.69 o 
   1   9  27       33.36       12.61     18.10 o 
   2   9  27        3.18      -13.28     19.49 o 
   0   0  28      177.87      186.54     38.61 o 
   1   0  28       24.75       29.30     22.25 o 
   2   0  28       27.27      -11.72     21.13 o 
   3   0  28      181.62      256.06     28.19 o 
   4   0  28       35.62       34.14     22.07 o 
   5   0  28       40.53       44.65     21.88 o 
   6   0  28       35.18       79.31     31.56 o 
   0   1  28       12.06      -15.65     15.65 o 
   1   1  28       49.15       43.07     13.90 o 
   2   1  28       11.01       18.91     14.04 o 
   3   1  28       14.86        6.40     14.11 o 
   4   1  28       12.74       16.56     14.51 o 
   5   1  28       49.52       31.80     14.69 o 
   0   2  28       52.58       24.08     18.47 o 
   1   2  28      308.88      326.52     20.96 o 
   2   2  28        0.34       16.31     13.91 o 
   3   2  28       26.54       33.78     14.89 o 
   4   2  28        0.12        9.88     15.67 o 
   5   2  28       22.81        5.90     14.42 o 
   0   3  28      323.83      388.36     35.40 o 
   1   3  28       31.92       59.38     15.61 o 
   2   3  28       39.60       51.51     14.86 o 
   3   3  28       36.07       36.51     14.95 o 
   4   3  28       16.57       19.99     14.10 o 
   5   3  28       12.83        6.97     13.67 o 
   0   4  28        9.04       42.01     21.49 o 
   1   4  28      204.19      226.30     19.23 o 
   2   4  28       17.23        1.94     14.45 o 
   3   4  28       15.10       -4.95     14.37 o 
   4   4  28       28.64       23.20     14.82 o 
   5   4  28       13.20        4.55     15.81 o 
   0   5  28      126.75      156.49     30.64 o 
   1   5  28       12.59       22.65     14.93 o 
   2   5  28       23.16       10.65     15.10 o 
   3   5  28       21.20       32.18     15.72 o 
   4   5  28       96.69      104.75     19.14 o 
   5   5  28       10.26       20.73     26.28 o 
   0   6  28        0.84      -21.39     21.39 o 
   1   6  28        5.87        6.84     15.53 o 
   2   6  28       35.93       32.99     15.69 o 
   3   6  28       13.21        0.43     16.08 o 
   4   6  28       38.73       45.09     18.52 o 
   0   7  28        0.31        4.30     21.05 o 
   1   7  28       67.09       39.42     16.65 o 
   2   7  28       37.36       35.75     16.19 o 
   3   7  28       19.45       15.08     17.87 o 
   0   8  28       15.78       -6.57     27.07 o 
   1   8  28        0.31       18.74     17.75 o 
   2   8  28       59.98       77.24     17.68 o 
   0   9  28        4.86      -27.63     27.63 o 
   1   0  29       22.10       26.50     21.88 o 
   2   0  29        1.75      -21.07     21.07 o 
   3   0  29       14.53        3.71     20.42 o 
   4   0  29       24.48       43.47     22.81 o 
   5   0  29       30.54       66.21     24.08 o 
   0   1  29        9.01       10.26     18.95 o 
   1   1  29        5.58        7.11     13.37 o 
   2   1  29       13.78       26.03     15.69 o 
   3   1  29       91.21       98.92     17.41 o 
   4   1  29        5.96       -5.20     14.38 o 
   5   1  29        0.49        3.58     14.66 o 
   0   2  29      535.15      559.65     35.02 o 
   1   2  29       82.92       61.90     15.76 o 
   2   2  29       12.67        5.20     14.16 o 
   3   2  29       18.33       24.84     15.42 o 
   4   2  29       46.94       74.55     17.34 o 
   5   2  29        1.53       24.61     15.59 o 
   0   3  29        1.58       17.21     19.83 o 
   1   3  29        1.39       11.80     14.59 o 
   2   3  29        9.86       15.94     15.39 o 
   3   3  29        3.11        1.82     15.26 o 
   4   3  29       11.15        1.81     14.37 o 
   5   3  29       14.64       32.84     14.89 o 
   0   4  29        6.14       22.46     26.35 o 
   1   4  29      100.30      102.25     18.40 o 
   2   4  29       10.39        6.50     15.34 o 
   3   4  29      148.29      153.02     20.01 o 
   4   4  29       64.74       56.45     17.18 o 
   0   5  29       32.91      -17.64     23.84 o 
   1   5  29        4.07       33.38     16.82 o 
   2   5  29       50.34       38.37     17.39 o 
   3   5  29       45.94       38.63     16.88 o 
   4   5  29        3.49       -1.84     14.26 o 
   0   6  29       13.36       13.12     24.01 o 
   1   6  29       53.39       64.15     18.21 o 
   2   6  29       42.88       33.71     16.35 o 
   3   6  29      105.44       95.94     20.71 o 
   0   7  29        0.25       16.73     24.46 o 
   1   7  29        0.80       32.76     16.38 o 
   2   7  29       19.94       -2.22     16.58 o 
   3   7  29       57.70       72.19     18.29 o 
   0   8  29        8.50       13.63     30.29 o 
   1   8  29       10.26        3.44     17.70 o 
   0   0  30      133.63       92.57     33.24 o 
   1   0  30        3.47      -12.32     20.83 o 
   2   0  30        0.14       15.01     26.72 o 
   3   0  30        0.00       20.33     23.16 o 
   4   0  30       46.09      115.22     26.15 o 
   5   0  30       10.36        8.27     22.60 o 
   0   1  30      215.42      193.09     27.40 o 
   1   1  30       68.06       50.44     16.08 o 
   2   1  30        5.02       27.55     16.20 o 
   3   1  30       16.65       26.11     15.69 o 
   4   1  30       43.20       53.23     16.71 o 
   5   1  30        0.45      -13.53     14.81 o 
   0   2  30        5.59       20.08     22.68 o 
   1   2  30       24.66        2.81     14.99 o 
   2   2  30       19.02       23.38     16.02 o 
   3   2  30        9.86       17.40     15.51 o 
   4   2  30       23.21       42.12     16.56 o 
   5   2  30       11.20       17.47     24.99 o 
   0   3  30        2.51       13.21     21.58 o 
   1   3  30       49.36       56.41     16.91 o 
   2   3  30       39.06       43.37     16.92 o 
   3   3  30       68.69       67.63     17.56 o 
   4   3  30        0.48        1.63     15.67 o 
   0   4  30        4.27       14.18     24.76 o 
   1   4  30       25.25       22.89     16.41 o 
   2   4  30       11.15       -3.19     16.38 o 
   3   4  30       79.30      100.14     19.05 o 
   4   4  30        7.02       11.59     17.50 o 
   0   5  30        3.74       -4.72     25.10 o 
   1   5  30       88.62       80.78     19.54 o 
   2   5  30        7.78       10.86     17.69 o 
   3   5  30       27.56       47.49     17.20 o 
   4   5  30       18.30       63.40     75.34 o 
   0   6  30       37.83       55.02     30.23 o 
   1   6  30       22.02       31.01     19.13 o 
   2   6  30        4.45        1.76     17.43 o 
   3   6  30       37.28       70.82     20.23 o 
   0   7  30        0.06       37.78     28.53 o 
   1   7  30        3.95       10.54     17.52 o 
   2   7  30       22.02       31.78     18.49 o 
   1   0  31        0.03      -22.29     22.29 o 
   2   0  31       39.50       26.20     26.05 o 
   3   0  31       10.94        0.95     23.55 o 
   4   0  31        1.44      -14.02     21.93 o 
   0   1  31        0.71       -9.37     21.27 o 
   1   1  31       18.51       55.25     17.23 o 
   2   1  31       17.32       27.68     16.49 o 
   3   1  31       25.54       46.72     17.02 o 
   4   1  31       28.58       23.69     16.43 o 
   0   2  31       33.64       63.62     25.13 o 
   1   2  31       56.05       18.72     16.23 o 
   2   2  31       71.05       58.73     17.73 o 
   3   2  31        4.93       -7.60     15.54 o 
   4   2  31       39.71       43.81     17.58 o 
   0   3  31        3.96       17.01     23.06 o 
   1   3  31       36.92       18.00     17.19 o 
   2   3  31        4.96       37.29     17.28 o 
   3   3  31       10.47       23.24     17.53 o 
   4   3  31        8.80        4.21     15.95 o 
   0   4  31       37.27       54.64     27.29 o 
   1   4  31        1.86       22.01     17.19 o 
   2   4  31       21.57        9.12     17.62 o 
   3   4  31       52.98       54.19     18.33 o 
   0   5  31       14.67       34.90     26.91 o 
   1   5  31       25.10       46.43     19.30 o 
   2   5  31       11.59       16.97     18.52 o 
   3   5  31       34.99       35.41     18.19 o 
   0   6  31        0.32        1.67     25.47 o 
   1   6  31       21.97       11.60     19.76 o 
   2   6  31       16.63       31.45     19.67 o 
   0   7  31       14.30       52.46     36.36 o 
   0   0  32       41.30       27.17     36.65 o 
   1   0  32       49.08       48.14     27.39 o 
   2   0  32        0.01      -23.64     23.64 o 
   3   0  32       20.42       -5.66     23.22 o 
   4   0  32        5.12       30.96     25.86 o 
   0   1  32        0.85       21.95     25.25 o 
   1   1  32       18.58       54.55     19.23 o 
   2   1  32       48.47       63.55     19.69 o 
   3   1  32       64.60       79.80     18.92 o 
   4   1  32        0.75       10.47     18.05 o 
   0   2  32       36.53       27.81     24.93 o 
   1   2  32       10.18       26.76     17.84 o 
   2   2  32        1.11        8.28     17.06 o 
   3   2  32        8.97       11.28     16.68 o 
   0   3  32       54.05       76.88     27.09 o 
   1   3  32        3.16      -11.47     17.56 o 
   2   3  32       70.76       58.28     19.73 o 
   3   3  32        7.04      -11.22     17.01 o 
   0   4  32       19.53       29.83     30.48 o 
   1   4  32       27.47       29.27     18.70 o 
   2   4  32       23.50       19.67     18.63 o 
   3   4  32        4.62       10.30     17.35 o 
   0   5  32       15.71      -15.64     26.46 o 
   1   5  32       11.06       22.62     19.60 o 
   2   5  32       30.11       41.22     21.24 o 
   0   6  32        4.30        8.80     30.11 o 
   1   6  32       83.58      100.88     63.69 o 
   1   0  33       15.64       50.21     27.88 o 
   2   0  33       72.09       78.77     30.47 o 
   3   0  33       47.51       83.55     28.39 o 
   0   1  33       14.43       52.35     29.66 o 
   1   1  33       74.84       63.94     20.13 o 
   2   1  33       17.22       18.00     18.84 o 
   3   1  33       95.99       91.88     20.82 o 
   0   2  33       23.21       35.39     25.64 o 
   1   2  33       24.10       46.59     20.92 o 
   2   2  33       37.84       47.59     19.18 o 
   3   2  33       41.85       74.49     19.83 o 
   0   3  33        1.86      -18.62     25.48 o 
   1   3  33       10.20       19.43     19.84 o 
   2   3  33       11.06       12.56     18.69 o 
   0   4  33       74.90       28.00     31.06 o 
   1   4  33       43.20       96.97     22.10 o 
   2   4  33       24.54       26.28     20.13 o 
   0   5  33        0.62        0.82     30.16 o 
   0   0  34       12.52        9.11     44.01 o 
   1   0  34       51.17       66.75     29.17 o 
   2   0  34        1.37       27.29     31.29 o 
   0   1  34       72.88       56.70     35.48 o 
   1   1  34       12.60       19.20     21.53 o 
   2   1  34       12.67       12.52     20.19 o 
   0   2  34       12.56        1.75     25.20 o 
   1   2  34       36.59       79.89     23.62 o 
   2   2  34        6.85       25.14     18.55 o 
   0   3  34       42.66       34.56     28.98 o 
   1   3  34       21.98       51.12     23.30 o 
   1   0  35        1.05      -52.47     64.72 o 
   0   1  35        2.33      -14.98     31.74 o 
                                                 
